# Supplementary material for: SMYD5 catalyzes histone H3 lysine 36 trimethylation at promoters
Source: Nat Commun. 2022 Jun 9;13:3190. doi: 10.1038/s41467-022-30940-1 (PMC9184575; doi:10.1038/s41467-022-30940-1)
Supplement: Supplementary file 2 — Source Data [file 41467_2022_30940_MOESM2_ESM.xlsx]

## Sheet: Fig.2
Fig.2i	wt	H3K36M	H4K20M	H3K36M H4K20M
1	1	0.612053	0.606475	0.336695
2	1	0.614785	0.849641	0.241344
3	1	0.694206	0.850708	0.119706
Fig.2k	H4K20M	H4K20M + 1/2X H3K36M,H4K20M	H4K20M + 1X H3K36M,H4K20M
1	1	1.1	0.42
2	1	0.74	0.12
3	1	1.09	0.69

## Sheet: Fig.3
Fig.3g	Log2 FLAG-SMYD5 signal (Smyd5 O/E)	Log2 H3K36me3 signal (WT)		Fig.3h	Log2 FLAG-SMYD5 signal (Smyd5 KI)	Log2 H3K36me3 signal (WT)		Fig.3i	Log2 FLAG-SMYD5 signal (Smyd5 O/E)	Log2 H3K36me3 signal (WT - KO)		Fig.3j	Log2 FLAG-SMYD5 signal (Smyd5 KI)	Log2 H3K36me3 signal (WT - KO)		Fig.3m	Log2 Gene expression (KO/WT)	Log2 H3K36me3 signal (KO/WT)		Fig.3n	Log2 Gene expression (KO/WT)	Log2 H3K36me3 signal (KO/WT)
	11.4891	21.1082			11.8537	21.1082			2.26634	19.0523			3.72711	18.8657			-0.960538	-0.799136			0.549675	0.0410293
	12.0509	21.7982			11.7373	21.7982			2.79701	17.0481			4.08967	19.4148			-1.10091	0.29295			1.01272	-0.083692
	11.7969	20.2789			10.0976	20.2789			4.79675	18.9633			4.11612	19.6012			-0.444984	-0.318191			2.33073	-0.721475
	12.0451	20.5482			11.8323	20.5482			4.83799	18.5024			5.16768	16.8996			-0.533388	-0.41548			1.99879	-0.497009
	8.12959	20.5739			10.4872	20.5739			5.09626	18.5098			5.56359	19.0259			-0.736191	-0.480218			0.84609	-0.347202
	11.9039	19.9824			12.4625	19.9824			5.17335	18.2934			5.56362	19.0542			-0.484235	-0.859902			0.953826	-0.321948
	11.7719	19.6418			12.5196	19.6418			5.31571	18.991			5.70108	19.4835			-1.11483	-0.594917			0.456264	0.702353
	10.9973	20.0949			11.7099	20.0949			5.34447	20.1012			5.93471	19.1719			-0.514326	0.392016			0.777424	0.0123648
	9.96854	20.34			11.3377	19.0746			5.37212	20.5388			6.02826	19.2927			-0.286973	0.109144			1.53897	0.675359
	10.4532	19.7528			11.4667	20.5738			5.65111	19.0259			6.27135	19.8373			-0.34233	0.547953			0.650286	-0.517488
	12.3777	20.5738			10.9754	19.7351			5.68151	19.6812			6.43273	19.2557			-0.628928	-1.28821			2.9771	0.0184625
	8.32522	19.7351			11.7269	19.7817			5.84473	19.764			6.45892	19.5081			-2.60787	0.34096			0.321989	-1.12927
	11.8388	19.7817			9.96545	19.5676			5.92932	18.1135			6.49467	18.9377			-0.681867	-0.804036			1.85157	0.191864
	9.59897	19.5676			9.4062	19.9591			5.99135	19.5343			6.50457	20.0941			-2.72334	-0.941947			0.405309	0.375774
	5.99135	19.9591			6.56359	18.9888			6.0449	19.6609			6.54911	19.2333			-0.851792	-0.203659			1.39213	0.0902082
	8.05356	18.9888			10.9116	20.5843			6.06232	19.7209			6.55395	20.1103			-0.446115	-0.909322			0.263256	-0.144439
	10.3785	20.5843			11.0707	19.6162			6.17335	16.7678			6.55397	18.6728			-1.51476	-1.64949			0.545124	-1.42751
	10.3645	19.6162			10.9632	19.6129			6.22581	20.0765			6.55397	18.9995			-0.75987	0.0420311			0.296872	-0.283384
	10.3507	19.6129			10.0726	20.7933			6.23609	19.4217			6.55878	20.4398			-0.27258	-0.305489			0.714062	-0.898079
	7.31085	20.7933			10.6461	19.9769			6.2564	18.2706			6.5588	19.1062			-3.46585	-0.154363			1.44276	-1.27804
	6.32052	19.9769			9.39536	19.2201			6.28636	18.8607			6.56359	18.7765			-0.757614	-0.981909			0.201396	-0.408476
	8.26011	19.2201			11.824	20.4253			6.3011	19.6641			6.56361	19.0241			-0.535263	-1.26192			0.271993	-0.220463
	11.4138	20.4253			8.72353	20.3256			6.30599	20.2303			6.86221	18.9658			-0.741545	-0.607077			0.310805	-1.15455
	10.9916	20.3256			6.43273	19.4628			6.31084	19.9163			6.88168	19.0458			-0.315542	-0.843019			0.948527	0.588218
	7.77425	19.4628			10.802	19.4026			6.31085	19.9891			6.91958	19.6803			-0.580254	-0.544425			0.549909	-0.529743
	10.7392	19.4026			12.9266	21.2774			6.31569	18.8832			7.03513	19.5377			-0.300778	0.0327347			0.313325	-0.60305
	11.4309	21.2774			11.1692	20.1783			6.32051	19.783			7.13245	19.2644			-1.64181	-0.331572			0.376513	-0.32348
	10.381	20.1783			11.4623	20.543			6.32052	19.5907			7.13568	19.764			-0.356153	-0.706444			0.840892	-0.708842
	11.852	20.543			11.7888	20.8091			6.32052	18.6395			7.13569	19.7999			-1.00215	-1.53191			0.671288	0.244399
	12.1764	20.8091			11.1752	20.2908			6.32533	18.2744			7.13885	19.4426			-0.299303	-0.0932696			0.375507	-0.269523
	10.3528	20.2908			13.0095	21.0412			6.32534	20.2317			7.3515	19.152			-0.309881	-0.0309196			0.556253	-0.703547
	12.8285	21.0412			10.1136	21.1689			6.32535	20.1074			7.55879	19.5346			-1.83669	-0.95499			0.501758	-0.193689
	9.41278	21.1689			10.3866	20.8028			6.32535	19.7231			7.5588	19.3852			-0.288113	-0.125261			0.348052	0.654481
	10.4527	20.8028			10.6502	19.6004			6.68141	19.5989			7.5612	19.7383			-0.228536	-0.355667			0.178682	0.102487
	11.3848	19.4087			12.222	19.9818			6.70385	19.8247			7.60611	19.5161			-0.266014	-0.315938			0.862453	0.269375
	10.3497	19.6004			11.2004	20.911			6.81078	19.2525			7.64747	19.5958			-1.22258	-0.335332			1.09414	-1.27089
	11.5499	19.9818			10.1436	20.0291			6.90388	19.2621			7.65894	19.5836			-0.282117	-0.313651			0.839593	0.0215633
	11.3759	20.911			11.3112	20.5722			6.99739	19.9248			7.75256	19.4457			-0.459131	-0.102744			0.348078	-0.377261
	11.4642	20.0291			13.1779	21.2521			7.01507	19.8086			7.7962	19.2561			-0.582286	-1.22452			1.51925	-1.10063
	11.4353	20.5722			11.2237	19.8902			7.07952	19.471			7.89123	20.0158			-1.15535	-1.53207			1.25196	-0.815115
	13.0468	21.2521			10.2246	20.1398			7.19967	19.2333			7.97843	19.3559			-0.502256	-0.386769			0.415291	-0.118483
	10.9155	19.8902			11.0481	20.713			7.23865	19.3995			7.99081	19.0523			-0.637924	-0.867711			1.27966	-0.224465
	10.7103	20.1398			11.7636	20.2974			7.31085	20.0637			8.03348	18.8744			-2.77779	-0.682883			2.4796	-0.901481
	11.4944	20.713			9.96532	20.4379			7.32042	18.8444			8.04373	18.5764			-1.08734	-0.523059			1.29025	-0.154687
	11.7713	20.2974			12.2501	20.3174			7.32052	20.0693			8.05225	19.3768			-0.607866	0.0994731			1.92819	-1.07207
	9.64728	20.4379			10.9738	20.6172			7.32535	18.6057			8.12933	20.0271			-0.712151	-0.115566			2.39213	-0.715617
	11.6322	20.3174			10.4416	20.2233			7.32535	19.2666			8.13901	19.5341			-0.21081	0.127755			3.09257	-1.32069
	11.7107	20.6172			6.91958	20.0274			7.44968	19.0542			8.14039	20.1466			-0.369434	-0.0957565			0.717619	-1.59774
	10.0785	20.2233			11.4215	20.3482			7.6274	20.1103			8.14205	20.002			-1.9615	-1.33805			0.693598	-1.21404
	11.0417	20.0274			6.50457	20.1834			7.6274	19.6798			8.23683	18.9293			-0.172609	-0.267882			0.302422	0.204035
	11.1544	20.3482			12.3334	20.7581			7.63713	19.1326			8.27291	19.5534			-0.570392	-0.227931			0.619202	0.421875
	10.4934	20.1834			9.36608	19.5887			7.64149	19.5169			8.28586	19.6802			-0.182277	-0.271034			1.31813	-1.23421
	13.0468	20.7581			12.7655	20.2928			7.64677	19.1062			8.28596	18.7085			-0.378894	-0.39862			0.201555	-0.645403
	8.10054	19.5887			12.7599	20.2768			7.67567	19.0875			8.31635	19.4217			-0.349617	-0.509632			0.366894	-0.327193
	10.1774	20.2928			11.1216	20.5755			7.77425	19.2557			8.35013	19.1523			-0.607866	-1.3451			0.452272	0.374671
	10.1774	20.2768			11.0397	20.6547			7.90389	19.5266			8.36668	20.032			-1.41522	-0.879992			0.291661	-0.355677
	11.4947	20.5755			13.123	20.7705			7.9055	18.9293			8.40332	19.565			-1.80051	-0.0233207			0.505143	-1.44814
	11.5563	20.6547			5.16768	17.0627			7.91031	19.2011			8.46011	19.6478			-0.266161	-0.611891			0.553125	-0.334004
	12.4954	20.7705			7.65894	19.7818			7.91038	19.5534			8.48939	19.6213			-0.240187	0.0512787			0.196213	-0.0829835
	11.0544	17.0627			12.8239	20.6611			7.97586	19.5524			8.55374	20.0068			-0.36501	-0.0649367			0.525141	-0.0429546
	10.2957	19.7818			10.374	20.0939			8.05356	18.7765			8.55378	19.0552			-1.34483	-0.334374			0.107561	-0.0934959
	10.8346	20.6611			11.9505	19.1228			8.08076	17.938			8.55859	19.4497			-0.319164	-0.956274			0.273022	-0.113314
	11.2808	20.0939			11.5356	20.1786			8.08372	19.2486			8.5598	18.5098			-0.623986	-0.698453			2.1291	-0.365309
	10.7826	19.1228			9.36805	19.6958			8.10054	19.4605			8.72353	19.7269			-1.14843	-0.0768744			0.152475	0.510292
	12.1247	20.1786			10.0093	20.4709			8.10628	18.3793			8.73126	18.1778			-2.60787	-0.972099			0.395736	-0.694225
	9.76881	19.6958			11.7741	20.6598			8.12291	19.2547			8.75569	19.7518			-0.207329	0.849364			Inf	-0.955921
	10.7283	20.4709			11.787	20.7061			8.12959	19.6564			8.83547	19.5742			-0.330792	-0.0879452			0.793232	-0.0197504
	11.7597	20.6598			9.02118	19.625			8.13264	19.1547			8.87258	18.2934			-0.672961	-0.327029			0.484498	0.0146999
	11.836	20.7061			11.0883	20.1536			8.13906	19.0868			8.87945	19.0432			-1.05601	-0.478326			0.40519	-0.651114
	10.2786	19.625			10.5374	19.7195			8.1502	19.8204			8.88028	20.5165			-0.294787	0.123004			0.683365	0.0921424
	10.8512	20.1536			11.8217	20.7157			8.16667	19.1977			8.88064	17.8199			-0.352165	0.0103207			0.889633	-0.0299365
	12.551	19.7195			11.0564	21.0415			8.17302	19.6639			8.88553	18.5383			-0.292993	0.100078			0.364119	0.33081
	9.43029	20.7157			12.6415	19.876			8.24732	18.621			8.927	19.6225			-0.378775	-0.208847			0.641374	0.0271016
	12.4456	21.0415			11.3803	20.5717			8.26011	19.0689			8.99379	19.6609			-0.266078	-0.202567			0.63637	-0.601836
	11.0176	19.876			11.0291	19.6359			8.30454	18.5764			9.01845	19.7002			-0.559163	-0.684589			1.20337	-0.153097
	12.4353	20.5717			9.16043	20.3552			8.32028	17.6347			9.02118	18.4677			-0.265841	0.122378			0.209644	-0.252975
	10.1261	19.6359			9.36607	20.2533			8.32053	18.4789			9.05047	19.5504			-0.356328	-0.899719			1.08957	-0.52605
	11.3348	20.3552			11.4756	19.7874			8.32283	19.0872			9.07435	19.783			-0.679657	-0.220379			0.309333	-0.142345
	6.32535	20.2533			11.8233	21.5253			8.3251	18.0301			9.07789	18.4066			-0.312772	-0.0493698			0.453163	-0.113725
	10.8441	19.7874			11.3776	21.7823			8.32511	18.1778			9.13886	20.1396			-0.143968	-0.944521			1.16974	-1.68349
	11.4319	21.5253			11.5299	22.8487			8.32522	19.3044			9.14309	20.0693			-0.282309	-0.651164			0.548859	-0.136264
	11.4086	21.7823			12.0173	20.5534			8.34892	19.3768			9.14389	18.621			-0.743928	-0.0927274			1.45103	-0.532875
	10.5077	22.8487			11.1994	20.7711			8.39247	20.1396			9.15386	18.4005			-0.348574	-0.915173			0.416676	-0.339315
	11.1408	20.5534			10.6939	20.3062			8.42985	18.4005			9.16043	19.847			-0.324539	0.132273			2.45626	-0.4891
	11.6308	20.7711			5.70108	19.8814			8.47609	18.7605			9.17718	19.1283			-1.60787	-1.25473			0.449744	-0.160013
	11.6188	20.3062			10.3684	19.541			8.49436	18.9132			9.17857	20.0874			-0.326158	-0.467709			1.59181	-1.68021
	9.31082	19.8814			11.3572	20.4663			8.52702	17.1749			9.25344	19.5169			-0.781198	-0.135248			0.962449	-0.0946542
	8.73922	19.541			12.0866	20.54			8.54722	19.9149			9.25944	19.4148			-0.182093	-0.391695			0.141883	0.123779
	11.197	20.4663			8.31635	20.2123			8.63711	18.9995			9.34585	19.8164			-0.932346	0.420838			0.279992	0.286735
	11.782	20.54			11.4154	20.4114			8.63733	19.3087			9.36056	18.9604			-1.76656	0.281706			0.730003	-0.695126
	6.23609	20.2123			11.7512	20.5656			8.6414	19.5346			9.36124	19.4348			-0.15917	-0.222858			0.660622	-0.196805
	7.23865	20.4114			11.7611	20.5898			8.64524	18.8617			9.36127	19.5524			-1.28594	-2.37561			0.548938	-0.371028
	10.0229	20.5656			13.1467	20.5435			8.64544	19.8592			9.36254	19.757			-0.273966	0.0557722			3.78445	-1.1513
	10.0229	20.5898			12.2008	20.0771			8.6458	18.9604			9.36607	19.7231			-0.74537	-0.417533			0.549675	0.240003
	12.735	20.5435			10.867	20.2928			8.64712	19.0714			9.36608	19.4605			-1.31414	-0.366119			0.374212	-0.235671
	9.09424	20.0771			10.2592	19.5049			8.73922	19.0759			9.36805	18.4994			-0.334598	-0.195565			0.169958	-0.51325
	11.8992	19.4565			11.62	20.139			8.76988	20.2257			9.39536	19.0689			-1.11037	-1.18293			1.27387	-0.924689
	10.8828	20.2928			10.8104	20.3427			8.82775	20.002			9.4062	19.5343			-0.515007	-0.209765			1.1751	-0.0492538
	11.0326	19.5049			9.72586	19.5168			8.83934	19.3366			9.46985	19.1198			-0.662314	-0.216672			0.977096	-0.0103998
	12.6203	20.139			9.51198	20.366			8.85149	20.5584			9.48674	19.3087			-0.401416	-0.836475			0.333054	-0.744108
	11.9153	20.3427			4.11612	19.904			8.86158	19.9505			9.51198	19.1821			-0.330185	-0.303419			0.272438	-0.282206
	7.32042	19.5168			10.8842	20.4408			8.88135	19.6557			9.5489	18.8071			-1.09081	-0.778184			0.977096	-0.380122
	11.4078	20.366			11.4698	20.1378			8.89327	18.8097			9.56175	17.6347			-0.387516	-0.381471			0.592432	-0.935325
	9.27942	19.904			11.382	20.1245			8.89596	19.5905			9.56591	19.6557			-0.800512	-0.493991			0.789281	-0.801404
	10.5311	20.4408			9.94201	19.8433			8.89597	20.0215			9.61996	20.28			-0.304437	0.209945			0.460179	-0.423029
	12.0645	20.1378			11.696	21.3496			8.90406	18.0172			9.62227	20.2811			-0.446946	0.426009			1.15767	-0.435235
	12.0814	20.1245			11.8442	21.1901			8.90566	19.7982			9.62979	19.3337			-0.288191	0.445551			0.542913	-0.43891
	9.48721	19.8433			12.7807	21.1108			8.90806	20.3142			9.6333	19.9626			-0.692755	-0.486845			0.253193	-0.451965
	12.9524	21.3496			11.5914	20.7224			8.91049	18.2025			9.64066	19.8478			-0.35123	-0.75033			0.117044	0.437523
	12.3727	21.1901			11.512	21.5738			8.97768	19.7176			9.64759	19.7176			-0.464672	-0.465064			0.317667	0.105339
	11.9313	21.1108			11.9254	21.5495			9.01918	20.0158			9.72586	18.8444			-0.356242	-0.339187			0.270927	0.0744571
	11.2124	20.7224			11.3804	20.9082			9.02518	19.6802			9.72636	19.6535			-1.68449	-0.728674			0.591806	0.023158
	11.9122	21.5738			11.5025	20.1378			9.04824	19.619			9.72838	20.5388			-0.139272	-0.336455			1.06198	-0.765555
	12.1532	21.5495			8.73126	18.4358			9.06116	19.4835			9.73117	20.3874			-0.18898	-0.441805			0.16727	-0.345738
	10.8748	20.9082			10.6698	20.5953			9.09424	19.319			9.7333	19.1699			-0.153963	-0.259156			0.679936	0.407369
	10.4926	20.1378			12.5138	20.2908			9.10006	20.2174			9.73337	18.0172			-0.378993	-0.147755			0.410669	-0.380819
	8.32511	18.4358			11.6761	20.6591			9.123	19.4148			9.74042	18.6057			-0.614019	-0.733367			0.52693	-0.0818011
	12.1393	20.5953			11.5037	20.4004			9.12848	19.3565			9.76617	19.0875			-0.378553	-0.488347			0.202576	-0.475431
	9.23021	20.2908			10.5288	20.5315			9.12995	19.7026			9.80625	20.2522			-0.671432	0.134566			0.438535	-0.900702
	11.4432	20.6591			7.99081	19.1458			9.15587	17.8199			9.80922	19.6596			-0.211938	0.21997			0.250499	-0.376589
	11.6202	20.4004			8.23683	19.1794			9.19465	19.5161			9.80938	19.1595			-0.35839	-1.12538			0.643832	-0.532957
	11.3085	20.5315			11.1711	19.6365			9.2142	18.7842			9.81426	19.2525			-0.326745	-0.360575			0.885174	-1.02619
	2.26634	19.1458			7.55879	19.9338			9.22694	19.9245			9.83099	19.7901			-0.376359	-0.5251			0.221859	0.101809
	7.9055	19.1794			10.0221	20.6215			9.23021	19.3687			9.83537	19.2621			-0.454787	-0.889003			0.192454	-0.197133
	7.07952	19.6365			10.0133	20.7144			9.24625	19.5455			9.83905	18.6426			-0.732493	-0.693735			0.286402	-0.0798268
	8.6414	19.9338			10.3066	19.5561			9.25127	20.1343			9.84356	19.4266			-0.524914	-0.201519			0.577689	0.0506835
	10.3533	20.6215			10.535	19.5677			9.25212	19.8373			9.87053	19.0004			-0.618879	-0.109097			0.196259	-0.679574
	11.7149	20.7144			11.4549	20.099			9.25619	19.1958			9.8759	19.5395			-0.48263	-0.595963			0.360883	-0.405914
	9.43796	19.5561			13.0921	20.0906			9.25961	19.1832			9.87929	19.9301			-0.473351	0.0224049			0.24741	-0.697307
	11.2115	19.5677			7.89123	20.8066			9.27942	19.6012			9.87965	19.5266			-0.614688	-0.374365			0.911162	-0.989615
	11.8962	20.099			11.0873	20.5276			9.31061	19.2068			9.88022	19.3211			-0.752256	-1.6677			0.574599	-1.09497
	13.1053	20.0906			9.34585	20.4435			9.31082	19.4835			9.88166	19.5907			#NAME?	-2.05823			0.243838	-0.438722
	9.01918	20.8066			9.36254	20.2894			9.31378	19.2688			9.88308	19.8275			-0.30501	-0.682685			0.284399	-0.191915
	11.126	20.5276			10.5295	19.5575			9.31436	19.152			9.88308	19.9434			-0.17849	0.374679			0.302793	-0.581245
	11.5443	20.4435			11.5146	20.9927			9.31573	20.032			9.88477	19.8204			-1.27529	-0.215438			0.230963	-0.29724
	11.1595	20.2894			8.55374	20.5458			9.32037	18.7085			9.89152	19.5323			-0.406233	-0.842801			0.244258	0.361543
	7.91031	19.5575			10.022	20.6206			9.32215	20.4398			9.89324	18.8579			-0.888719	-0.573645			0.308268	-0.280994
	10.0717	20.9927			11.9166	20.2108			9.32401	19.0072			9.90017	18.8617			-0.599043	-0.293114			0.551037	-0.0924542
	9.41219	20.5458			11.9166	20.1688			9.35329	19.2561			9.93232	19.2666			-0.270412	-0.228886			0.305719	-0.245397
	6.70385	20.6206			10.5509	19.1607			9.35926	18.8744			9.94201	19.3311			-0.420904	-0.375296			0.437834	0.26403
	11.2164	20.2108			11.4488	20.0481			9.39046	19.1283			9.94522	19.2244			-0.793422	0.159884			0.269478	0.3349
	11.2164	20.1688			10.3272	20.8577			9.39841	19.5081			9.95181	18.991			-0.368649	-1.08285			0.590073	-1.05659
	8.47609	19.1607			9.6333	20.5279			9.41219	20.0068			9.95444	19.0648			-0.218065	-0.42787			0.959818	-1.00385
	11.4335	20.0481			10.4902	20.3691			9.41278	19.7964			9.9576	19.9683			-0.519896	-0.105632			0.350129	-0.54242
	11.6899	20.8577			9.73337	18.3065			9.41279	19.3211			9.96532	19.3745			-0.295276	-1.15883			0.358689	-0.0752756
	9.87159	20.5279			9.87053	19.3392			9.43029	19.2921			9.96545	19.2416			-0.46502	0.0411117			0.294311	-0.218826
	11.0669	20.3691			12.868	21.0541			9.43796	19.1927			9.99147	19.0416			-0.491613	-0.510102			3.4796	-0.0865865
	8.90406	18.3065			12.8254	21.127			9.4442	20.0278			10.0027	20.0587			-0.52864	-0.521435			0.383031	-0.408155
	10.1254	19.3392			11.8072	20.2964			9.46903	18.5794			10.0093	20.0384			-0.252364	-0.22496			0.396334	-0.114372
	11.969	21.0541			10.9951	20.5183			9.48499	19.0236			10.0133	20.014			-0.284385	-0.172101			0.863439	-0.136554
	12.2224	21.127			8.46011	20.1967			9.48721	19.3311			10.0199	18.4789			-0.462436	-0.868522			0.84505	0.0744474
	11.4107	20.2964			9.83537	19.4103			9.49056	19.5843			10.022	19.8247			-0.540122	-0.49672			0.445573	-0.384741
	6.30599	20.5183			9.81426	19.3995			9.49213	18.8071			10.0221	20.2332			-0.507602	-0.461928			0.684596	0.183723
	9.97341	20.1967			10.714	20.3853			9.49437	19.0458			10.0382	20.4034			-0.840527	-0.672206			0.740057	0.529302
	6.90388	19.4103			10.3625	19.5253			9.52049	20.1431			10.0553	18.4903			-0.366473	-0.738671			0.515048	-0.663809
	6.81078	19.3995			11.8189	20.6539			9.59897	19.2416			10.0576	19.5109			-0.360363	-0.614094			1.06605	-0.161784
	10.9294	20.3853			11.8052	20.7108			9.60779	18.5383			10.0634	19.9107			-1.14976	-1.49529			0.385056	-0.548861
	9.31061	19.5253			11.814	20.8546			9.64196	19.2419			10.0726	20.0637			-0.766187	-0.314037			0.108669	-0.0481445
	10.1583	20.6539			11.5375	19.8835			9.64247	19.7149			10.0976	19.2653			-0.900648	-0.411363			1.9771	0.204011
	10.569	20.7108			8.55859	19.9659			9.64685	19.4143			10.0987	18.7842			-0.750824	0.401482			0.440068	0.0147311
	11.5509	20.8546			10.7833	20.4027			9.64687	19.4334			10.1136	19.7964			-0.336433	-0.185154			1.73791	0.0990236
	11.1233	19.8835			12.8996	20.6226			9.64728	19.3745			10.121	19.3573			-0.34977	-0.744882			0.193372	0.546123
	11.2668	19.9659			8.83547	20.4502			9.69829	20.3314			10.1213	19.6363			-0.379597	-0.0959862			0.350641	-0.0576678
	9.22694	20.4027			10.9327	20.4962			9.76881	18.4994			10.1339	18.8171			-0.789313	-0.481613			0.217945	-0.565731
	12.5814	20.6226			7.3515	19.5275			9.83686	19.3559			10.1347	19.0868			-0.247023	-1.16534			0.448402	-0.261309
	11.1711	20.4502			10.3073	20.1711			9.85264	19.1198			10.1347	19.1326			-0.951821	-1.41398			1.0406	-0.0443996
	8.52702	18.2562			11.1953	19.9129			9.85545	19.5252			10.1435	19.3494			-0.593019	-0.154614			2.52964	-0.563246
	8.89597	20.4962			12.2744	20.5204			9.87159	19.9626			10.1435	19.4579			-0.452526	0.161797			0.308476	-0.0154668
	9.31436	19.5275			9.87929	20.8577			9.87638	19.4388			10.1436	19.5079			-0.287809	-0.389133			1.44728	-0.772761
	8.83934	20.1711			10.0382	20.992			9.89948	20.1645			10.1652	19.0945			-1.7862	-1.31529			0.621615	-0.100507
	10.2302	19.9129			10.7157	19.833			9.90049	18.4066			10.2104	19.0145			-2.92979	-0.834541			1.56206	-1.33429
	11.2772	20.5204			12.831	21.2027			9.90584	20.3568			10.2229	19.6475			-0.939072	-0.831312			0.599533	-0.0745288
	11.5053	20.8577			11.1351	19.7473			9.90585	20.407			10.2242	19.3233			-4.0673	-0.954456			0.376911	-1.50266
	11.5053	20.992			13.0522	21.2829			9.90789	19.2286			10.2246	19.5862			-0.288196	-0.200242			2.16974	-0.255713
	11.7073	19.833			12.9869	21.1558			9.91001	18.9469			10.2306	18.9069			-0.201348	0.139738			0.369852	-0.830401
	12.6912	21.2027			12.8748	20.8195			9.91018	19.5265			10.2397	18.8097			-0.533099	-0.0982953			0.215874	0.297067
	9.64196	19.7473			10.2229	20.2204			9.95529	19.8275			10.243	19.2886			-1.49684	-0.745841			0.368021	0.407993
	13.4586	21.2829			10.7262	20.5772			9.95795	19.7677			10.2592	19.072			-1.22935	-0.880861			0.624657	0.0997651
	13.2989	21.1558			12.1227	19.9016			9.95811	19.4278			10.2614	19.2997			-1.86162	-0.190387			0.523995	-0.343228
	12.5015	20.8195			10.7363	20.5195			9.96854	19.1289			10.264	19.4278			-1.32776	0.0240562			0.540124	0.291831
	12.6514	20.2204			6.02826	19.5844			9.97341	19.6478			10.2651	19.046			-0.254229	-0.284037			0.649042	-0.606751
	10.1185	20.5772			9.84356	19.6709			9.99521	18.6801			10.272	19.2547			-0.695166	-0.853912			0.721441	-0.941099
	10.4726	19.9016			12.2139	20.7009			10.0219	19.0257			10.3066	19.1927			-0.161573	-0.500865			1.18355	-0.316736
	11.8194	20.5195			11.0499	20.2336			10.0221	19.1719			10.3073	19.3366			-0.228586	0.121437			0.334341	0.278116
	9.12848	19.8791			9.88477	20.6056			10.0229	19.7926			10.313	19.046			-0.162292	-0.17728			0.190875	0.0975486
	11.9339	19.5844			9.14309	20.3272			10.0229	19.7918			10.317	19.7647			-2.19283	0.258169			0.470136	-0.240733
	11.5468	19.6709			12.2998	21.0065			10.0258	19.85			10.3272	20.5433			-1.79229	-1.12445			0.588531	0.360531
	10.6685	20.7009			10.5125	20.9696			10.0412	19.1595			10.3625	19.2068			-1.50833	-0.0102972			4.00684	-0.959147
	9.87638	20.2336			10.2306	19.5787			10.0717	20.0949			10.3654	19.5426			-0.292917	0.87981			0.58715	0.184317
	8.1502	20.6056			11.0826	20.8052			10.0785	20.0456			10.3661	19.5959			-0.146611	-0.195988			0.335675	-0.22827
	7.32052	20.3272			9.80938	20.4475			10.0828	19.5341			10.3684	19.0759			-0.211837	-0.658442			0.98422	-1.27058
	12.8055	21.0065			10.0027	20.4766			10.0898	18.7005			10.374	19.6438			-0.269016	0.0775055			0.245541	-0.937487
	12.358	20.9696			8.03348	19.0479			10.1046	18.9069			10.3856	20.073			-0.853846	-1.94362			1.29395	-1.08575
	10.1046	19.5787			7.5612	20.459			10.106	19.9818			10.3866	20.0624			-0.487964	0.442185			0.238221	-0.805446
	8.90806	20.8052			10.4621	18.9854			10.1175	19.9434			10.4072	19.4143			-0.51987	-0.289022			0.674721	-0.861304
	10.0412	20.4475			9.46985	19.921			10.1185	20.0962			10.4088	19.259			-1.36908	-0.38245			0.654629	-0.140364
	10.4466	20.4766			11.8689	20.9338			10.1254	19.0004			10.4089	19.7866			-0.174523	-0.0265822			0.986877	-0.569603
	9.35926	19.0479			11.9103	20.9899			10.1261	18.9564			10.4102	20.0634			-0.639575	0.169839			0.205318	-0.194573
	10.8471	20.459			11.7895	20.5545			10.1292	19.0792			10.4416	20.0456			-0.367494	-1.02897			0.394158	0.141723
	10.2621	18.9854			10.1435	20.2375			10.1341	19.5377			10.4419	19.5455			-0.624274	-0.126294			0.489119	0.129322
	9.85264	19.921			8.88064	17.9513			10.1583	19.8578			10.4507	19.6102			-1.03363	-0.827206			0.378523	-1.17059
	9.90584	20.9338			12.1462	20.3406			10.1774	19.3702			10.4543	19.7982			-0.687594	-0.986959			0.310098	-0.384043
	9.90585	20.9899			11.8504	20.9126			10.1774	19.3555			10.4608	19.4386			-0.245022	0.493355			0.479964	0.103871
	11.6406	20.5545			10.6221	19.83			10.1833	19.4348			10.4621	18.9633			-0.740761	-0.285888			0.544137	-0.464173
	10.5672	20.2375			12.0817	20.8131			10.1863	19.8297			10.4621	18.5366			-1.26498	-1.26988			0.627071	-0.075986
	9.15587	17.9513			10.8816	20.3805			10.206	19.3337			10.4708	19.4334			-0.985372	0.436			0.483557	-0.151363
	8.64712	19.3173			11.0723	20.7632			10.2097	20.0191			10.4872	19.6564			-0.199884	-0.812134			0.379278	0.0134853
	12.639	20.3406			8.14205	20.5967			10.225	19.8791			10.4902	19.7204			-0.243192	-0.814233			0.270493	-0.413099
	11.3833	20.9126			10.5562	20.5377			10.2302	19.0094			10.5021	19.1832			-0.462527	-0.588545			0.579622	-0.910842
	11.1401	19.83			11.2219	20.0221			10.2621	18.5366			10.5076	19.5094			-0.485876	-0.264817			1.07494	-1.71559
	12.1231	20.8131			11.2271	20.0249			10.2654	19.0432			10.5125	20.2216			-0.878366	-0.270021			0.993775	-0.129493
	10.8435	20.3805			9.83099	20.2342			10.27	19.6588			10.5127	19.5252			-0.673754	-1.14686			0.445976	-0.255338
	11.9958	20.7632			11.1661	20.6815			10.2733	19.7901			10.5288	19.4563			-0.886168	-0.436438			0.353308	-0.0593076
	8.82775	20.5967			9.07789	18.4632			10.2768	19.1192			10.5295	19.2011			-0.424312	-0.692963			0.467291	-0.0297037
	11.2858	20.5377			11.0483	20.5141			10.2774	18.9377			10.535	19.5082			-0.429721	-0.0374718			1.18655	-0.0659093
	11.1312	20.0221			5.56362	19.9296			10.2786	18.4677			10.5374	19.3708			-0.339488	0.21421			0.33268	-0.542464
	11.1436	20.0249			8.12933	20.6522			10.2957	19.5836			10.5447	18.6801			-0.398858	-0.900384			0.331796	0.312333
	10.2733	20.2342			12.6039	21.1756			10.3038	19.5261			10.5482	19.7131			-0.447657	0.177749			1.64847	-0.546476
	10.513	20.6815			13.4049	21.4279			10.3047	20.6292			10.5509	18.7605			-0.38397	-1.07943			0.918881	-0.0280483
	9.90049	18.4632			9.36124	19.6771			10.309	20.0271			10.5562	19.8535			-0.509756	-0.0503737			1.01229	-0.0664291
	12.4477	20.5141			12.6295	20.201			10.315	19.6069			10.5635	18.8832			-0.797969	-0.557447			1.49494	-0.0100203
	5.92932	18.5381			10.9203	19.4218			10.3221	19.0648			10.5707	19.4469			-1.25994	-0.345346			0.441377	0.035638
	7.44968	19.9296			10.7939	20.0217			10.3233	19.7518			10.5776	19.0872			-0.194442	1.17023			0.468008	-0.554835
	10.309	20.6522			10.73	19.5846			10.3356	20.4237			10.6221	19.2247			-0.568977	-0.755746			0.116688	-0.0665725
	13.4167	21.1756			6.5588	19.2487			10.3497	19.4274			10.6331	18.9876			-0.354454	0.0509193			1.20993	0.0484412
	13.7249	21.4279			9.48674	20.2693			10.3507	19.3083			10.6433	19.8432			-0.357323	-0.408037			0.281164	-0.447156
	10.1833	19.6771			11.7819	20.0843			10.3528	19.7997			10.6438	19.5607			-0.402191	-0.284629			0.477301	-0.785282
	11.7167	20.201			10.2242	20.1126			10.3533	20.2332			10.6461	18.6395			-0.410734	0.0388453			0.774448	0.132182
	10.6075	19.4218			10.4708	20.7824			10.3557	18.9737			10.6462	19.619			-0.547112	-0.726788			0.217666	-0.168114
	7.6274	20.0217			10.4072	20.7709			10.3605	20.0901			10.6502	19.4274			-0.278249	-0.224927			0.29314	-0.00652712
	6.32533	18.4022			9.14389	18.7832			10.3645	19.2994			10.6698	20.0112			-1.10244	-0.689976			1.46252	-0.109108
	6.2564	18.3875			10.7533	20.1986			10.3746	19.7092			10.6793	19.7092			-0.596697	-0.0239159			0.618202	-0.967022
	8.10628	19.5846			10.313	19.7517			10.3785	20.2625			10.6939	20.1254			-0.619138	-0.869331			0.772067	-0.228847
	7.64677	19.2487			10.7558	20.6427			10.381	19.7659			10.6953	18.9421			-1.00996	-0.0538362			0.42718	0.738729
	8.63733	20.2693			12.4506	20.6188			10.3835	19.3852			10.6994	19.9248			-2.8709	-0.120128			0.734526	0.0758324
	10.4285	20.0843			10.6433	20.6953			10.4119	18.7853			10.7024	19.8592			-0.273798	-0.454934			0.291673	-0.550648
	10.8877	20.1126			12.7544	20.5924			10.4285	19.7211			10.714	19.9291			-0.224246	0.0729142			1.36375	-0.387819
	9.64687	20.7824			12.2721	20.5619			10.4316	19.1523			10.7157	19.2413			-0.312559	0.340595			0.40515	-0.0775251
	9.64685	20.7709			12.2519	20.4487			10.4342	18.6426			10.7206	19.6215			-0.538704	-0.201118			0.260629	0.159331
	8.24732	18.7832			11.9133	20.3834			10.4378	20.1226			10.7219	18.9469			-0.414503	-0.412516			0.438337	-0.825989
	12.0055	20.1986			8.87258	18.5388			10.4466	20.0587			10.7262	20.0962			-0.81732	-0.821202			3.39213	-0.438709
	11.0297	19.7517			11.6078	20.4798			10.4527	20.0624			10.7275	19.2688			-0.184487	-0.183173			0.39778	-0.281353
	11.1542	20.6427			12.0668	21.0078			10.4532	19.0767			10.73	18.3793			-0.181602	0.0302077			0.246199	-0.142796
	12.0077	20.6188			11.5127	20.5752			10.4577	19.2052			10.733	19.2277			-0.221992	-0.497158			0.417907	0.532401
	10.9347	20.6953			12.8658	20.927			10.4582	19.2969			10.7334	19.85			-0.749528	-0.934312			0.849448	-0.791845
	11.1411	20.5924			7.7962	19.9488			10.4678	19.6535			10.7363	19.6476			-0.312469	-0.156488			0.196851	-0.0358848
	6.31085	20.5619			9.62979	20.1663			10.4719	20.013			10.7533	19.6238			-0.505181	-0.186554			0.231018	0.4476
	6.31084	20.4487			12.3367	21.2252			10.4726	19.1552			10.7558	20.0316			-0.482336	-0.129893			0.658028	-0.166828
	6.22581	20.3834			11.4621	19.8847			10.4848	19.2277			10.7654	20.1012			-0.952396	0.15849			0.504343	0.015925
	5.17335	18.5388			11.3252	20.1904			10.4869	19.5959			10.7696	19.7905			-0.249286	-0.0631204			0.715612	-0.750841
	11.9805	20.4798			11.4625	20.7707			10.4926	19.2987			10.7833	19.9245			-0.455863	-0.558965			0.50097	-0.151213
	11.9768	21.0078			3.72711	19.2118			10.4934	20.0941			10.7926	20.2174			-0.332029	-0.358051			0.299706	0.164473
	12.0707	20.5752			7.64747	20.1169			10.5077	21.5675			10.7926	20.2257			-1.07735	-1.11039			0.441401	-0.466243
	12.8629	20.927			11.6838	21.1713			10.513	19.7797			10.7939	19.6798			-0.334033	-0.386177			0.249928	0.802307
	9.35329	19.9488			11.9179	20.5465			10.5238	19.5094			10.802	19.1997			-2.28164	0.424459			0.610538	-0.439481
	10.206	20.1663			10.3856	20.8366			10.5311	20.0352			10.8037	18.7853			-0.243828	0.727947			0.613266	-0.453416
	12.1775	21.2252			10.4102	20.8298			10.5442	20.2004			10.8104	19.4536			-0.597951	0.242061			0.256724	0.183349
	4.83799	18.9803			11.9616	20.489			10.5471	18.9658			10.8106	19.0072			-0.268081	0.257278			0.342613	-0.895137
	9.91018	19.9864			11.714	20.2682			10.5472	19.2066			10.813	19.1979			-2.11037	-0.818178			0.362522	-0.227935
	11.3902	19.8847			12.7589	20.5423			10.5657	19.5934			10.8179	19.521			-0.35063	-0.856116			0.43773	-0.790508
	10.8688	20.1904			11.6617	20.3207			10.5672	19.4579			10.8222	19.7677			-0.251723	-0.352494			0.494082	-0.215926
	10.4378	20.7707			9.64066	20.7472			10.5688	19.565			10.8345	18.9737			-0.288621	-0.124825			0.222645	-1.12048
	11.7345	19.2118			10.6953	19.9023			10.569	19.9263			10.8352	19.9738			-0.516931	-0.117839			0.258507	-0.141798
	11.3154	20.1169			11.1062	19.3207			10.5734	19.0241			10.8375	19.5905			-0.228674	-0.529868			0.892827	-0.524047
	12.3351	21.1713			13.1514	20.8228			10.574	20.192			10.8377	19.7026			-0.5752	0.0341506			0.203995	0.40542
	10.225	20.5465			12.015	20.4042			10.5976	19.5291			10.8614	20.5584			-0.485184	-0.618138			0.205804	-0.0214522
	11.1425	20.8366			10.0987	19.2757			10.6046	19.5607			10.8646	19.2286			-0.252386	-0.500947			0.111535	0.494064
	11.1245	20.8298			11.9656	20.1141			10.6048	19.2445			10.867	19.3981			-0.8269	-0.552009			0.872126	-1.41899
	12.5417	20.489			11.3212	20.8703			10.6075	18.9269			10.8816	20.0313			-0.28381	0.650235			1.30967	-0.777177
	12.3208	20.2682			9.17718	19.9615			10.6095	19.6213			10.8842	20.0352			-1.01226	-0.566363			0.259577	-0.590645
	12.3989	20.5423			11.412	20.968			10.6257	19.9902			10.906	19.1958			-0.741959	-0.834368			0.293854	-0.440099
	11.8478	20.3207			11.7067	20.5144			10.6293	19.48			10.9116	20.2625			-0.437941	-0.5938			1.71406	0.109158
	11.5257	20.7472			9.17857	21.0742			10.6301	20.0258			10.9203	18.9269			-1.21194	-0.592128			0.175378	0.259217
	10.9976	19.9023			13.5176	21.1244			10.644	19.9683			10.9232	18.9636			-1.10026	-0.356598			0.453736	-0.500612
	10.0898	19.3207			9.01845	20.111			10.6453	19.1729			10.9327	20.0215			-0.208305	-0.537268			0.952005	0.211823
	11.3288	20.8228			11.2851	20.6433			10.6513	19.6768			10.9344	18.8337			-0.229725	-0.107273			0.977096	0.1625
	10.2097	20.4042			11.1415	20.8412			10.6685	20.0224			10.9433	19.5431			-0.488127	0.017736			0.277455	-0.0645657
	9.2142	19.2757			11.1415	20.8208			10.6843	18.8171			10.9485	19.5989			-0.488359	-0.608553			0.25405	0.698124
	10.1292	20.1141			10.0553	18.5465			10.6947	20.1553			10.9632	19.3083			-0.37932	-0.276847			0.193959	-0.0165063
	8.86158	20.8703			11.22	20.5049			10.7103	19.5862			10.9671	19.0257			-0.391016	-0.244896			0.230271	-0.365311
	9.39046	19.9615			7.60611	20.2487			10.724	19.0416			10.9738	18.6345			-0.677731	-0.901815			0.269503	-0.241097
	10.8993	20.968			6.49467	19.2086			10.7283	20.0384			10.9754	19.3044			-0.267357	0.0156906			0.223146	0.0033741
	5.68151	20.5144			10.7334	20.3242			10.7392	19.1997			10.9951	20.2303			-0.276438	-1.17242			0.421678	-0.639557
	12.0077	21.0742			10.5076	20.2111			10.7747	19.6363			11.0142	19.8581			-0.492389	0.147227			0.608451	0.0056973
	13.3677	21.1244			9.89324	19.6967			10.7775	19.4426			11.0161	19.3679			-1.02885	-0.774221			0.395075	0.329266
	11.0053	20.111			9.7333	19.934			10.7795	19.1979			11.0236	19.2052			-0.462567	0.244623			1.88238	-0.0305616
	10.9576	20.6433			8.48939	20.3976			10.7826	19.0086			11.0291	18.9564			-0.139742	-1.21324			0.486598	0.612123
	12.929	20.8412			9.61996	20.8403			10.784	19.7866			11.0397	20.1747			-0.258935	-0.0538029			0.228842	0.201505
	12.8529	20.8208			9.62227	20.841			10.8056	19.7701			11.0399	19.7542			-0.625354	-1.19487			4.03599	-0.624739
	10.9821	18.5465			9.73117	20.8653			10.8214	19.8503			11.0418	19.2445			-1.17491	-1.07833			0.266603	-0.525412
	8.54722	20.5049			11.4185	19.9584			10.8346	20.0355			11.0481	20.1953			-0.653096	1.03136			0.471568	-0.276342
	9.19465	20.2487			11.334	20.6172			10.8401	19.3567			11.0483	19.9189			-0.451747	0.430145			1.89463	-1.15491
	8.91049	18.9659			11.5585	19.5797			10.8427	20.1466			11.0499	19.4388			-0.256309	0.296345			1.03858	-0.150254
	10.2774	19.2086			7.13568	20.3948			10.8435	20.0313			11.0564	20.5394			-0.245537	0.209012			0.641747	1.43182
	10.0258	20.3242			13.2586	21.0624			10.8441	19.1083			11.0707	19.2994			-0.388504	-0.890377			0.172656	-0.0176174
	12.3809	20.2111			8.28596	19.2394			10.845	18.6728			11.0723	20.2171			-0.49003	0.576022			0.866137	-0.405142
	11.5262	19.6967			11.7595	20.645			10.8471	19.7383			11.079	19.7149			-0.61451	-0.542339			0.725224	-0.116173
	11.1992	19.934			10.5635	19.2707			10.8512	19.8426			11.0826	20.3142			-1.23236	-0.0448153			0.680565	0.757561
	10.6095	20.3976			11.5585	20.5808			10.8514	19.6283			11.0841	19.0788			-0.17376	0.18468			0.358747	-1.22901
	11.6308	20.8403			10.121	20.4052			10.8566	18.9876			11.0863	19.1024			-0.163873	-0.333472			0.405611	-0.0577444
	11.6311	20.841			9.56591	19.9574			10.8688	19.7508			11.0873	19.9439			-0.427932	-0.319025			0.288589	0.150122
	11.5472	20.8653			9.95181	19.6191			10.8748	19.7723			11.0883	19.8426			-0.356805	-0.103762			0.208758	-0.855958
	11.1761	19.9584			11.2435	19.8585			10.8752	20.4694			11.0897	20.3519			-0.491053	-0.298956			0.605296	0.193135
	11.4068	20.6172			7.03513	19.8244			10.8767	19.5395			11.1062	18.7005			-0.370133	-0.249473			0.407605	-0.227933
	9.48499	19.5797			6.45892	19.8947			10.8828	19.3981			11.1216	20.0822			-0.477668	-0.464111			0.623459	-0.267405
	5.84473	20.3948			11.4594	20.0555			10.8877	19.3233			11.1216	20.4909			-1.58386	-1.03546			0.572584	-0.10453
	13.0683	21.0624			11.3438	20.7719			10.8993	20.2208			11.1351	19.2419			-0.237389	-0.0201322			0.230311	0.0704085
	9.32037	19.2394			8.88553	19.3623			10.9059	19.5323			11.1415	20.4207			-0.624545	-0.0408158			0.254965	0.543336
	11.7463	20.645			12.2717	20.8803			10.9081	20.3418			11.1415	20.3727			-0.512519	0.16441			0.45655	0.442071
	6.31569	19.2707			11.7427	20.6076			10.9111	19.125			11.1437	19.5261			-0.3935	-0.216208			0.629173	0.459877
	11.7628	20.5808			11.7803	20.6754			10.9147	19.4469			11.1661	19.7797			-0.26607	-0.433397			0.366021	-0.495959
	11.7885	20.4052			12.1145	20.4455			10.9155	19.7411			11.1692	19.7659			-0.804264	-1.32698			0.665152	-0.981434
	8.88135	19.9574			11.4923	20.5078			10.9294	19.9291			11.1711	19.471			-1.0385	-0.110077			0.350008	0.132603
	5.31571	19.6191			11.9088	21.4529			10.9347	19.8432			11.1732	19.8297			-0.388447	-1.14302			0.621868	0.0627815
	10.5472	19.8585			11.9043	21.7038			10.942	20.4761			11.1752	19.7997			-0.954886	-1.10907			0.726553	-0.795209
	10.1341	19.8244			11.6099	21.8082			10.9504	19.521			11.1818	19.4133			-0.260619	0.241445			1.15113	0.354949
	9.39841	19.8947			10.9433	20.4583			10.9576	20.1668			11.1932	20.3418			-0.522137	-0.42841			0.31299	-0.43562
	11.9907	20.0555			12.2741	20.8848			10.9641	19.5504			11.1953	19.0094			-0.444824	-0.414313			3.03599	-0.262808
	10.3356	20.7719			10.8375	20.107			10.9821	18.4903			11.1994	20.5214			-0.586404	0.0443638			0.568631	-0.926787
	9.60779	19.3623			11.8789	20.7165			10.9822	19.8421			11.2004	20.067			-0.382834	0.255405			1.01104	-0.636683
	12.995	20.8803			12.4217	20.6286			10.9845	19.2216			11.2086	19.6639			-0.682139	-0.220212			0.389498	-0.0992982
	11.2272	19.8671			11.0236	19.5661			10.9916	19.7269			11.22	19.9149			-0.335824	0.0917207			0.776646	-1.32639
	11.0259	20.6076			11.6765	20.1543			10.9973	19.37			11.2219	19.6515			-0.422511	-0.727967			0.247744	0.204476
	11.2686	20.6754			9.64759	20.3556			10.9976	18.9421			11.2237	19.7411			-0.619362	-0.012967			0.441764	0.108851
	6.06232	20.4455			10.3661	20.1571			11.0053	19.7002			11.2271	19.6558			-0.236007	-0.163554			0.184479	0.0141756
	11.0794	20.5078			8.13901	19.7464			11.0075	19.9573			11.2312	20.0901			-0.428543	-0.144355			1.74969	-0.606183
	11.2485	21.4529			10.4088	20.3311			11.0176	18.8722			11.2337	19.9858			-0.647126	-0.587613			0.705794	0.171737
	11.9506	21.7038			11.4158	20.3139			11.0206	19.7999			11.2348	19.9573			-1.7074	-0.671611			0.742631	-1.35327
	12.1244	21.8082			12.0445	20.2566			11.0259	19.6674			11.2435	19.2066			-1.66231	-1.38867			0.196594	1.09858
	11.6315	20.4583			12.0762	20.2721			11.0297	19.046			11.2759	19.5094			-0.967409	-0.378864			0.234452	-0.228486
	9.4442	20.8848			11.7286	21.2313			11.0326	19.072			11.2851	20.1668			-1.29592	-0.54275			0.575998	-0.100902
	8.89596	20.107			11.2312	20.5166			11.0392	19.834			11.2861	18.8607			-0.364174	-0.0185761			0.882769	-0.483718
	10.6947	20.7165			9.88022	19.3738			11.0417	19.6803			11.3039	20.1645			-0.202522	-0.0743768			0.296361	0.218268
	12.5176	20.6286			12.0797	20.1333			11.0544	16.8996			11.3112	20.2547			-0.169065	-0.191915			0.197561	0.417457
	10.4577	19.5661			11.8427	20.897			11.0669	19.7204			11.3152	19.4835			-0.244848	-0.442474			0.767643	-0.997421
	8.08076	18.0197			6.54911	19.4567			11.0781	20.4155			11.3171	19.6014			-0.249202	-0.0807516			0.478977	-0.708056
	10.6293	20.1543			11.7621	20.168			11.0794	20.2071			11.3212	19.9505			-0.381274	-1.026			0.325019	-0.633914
	8.97768	20.3556			11.3171	20.5831			11.0919	19.8591			11.3252	19.7508			-0.197078	0.0567534			0.665152	-0.429098
	10.4869	20.1571			9.15386	18.6806			11.0935	19.582			11.3279	19.1547			-0.17793	-0.253316			0.498523	-0.874178
	10.0828	19.7464			10.8352	20.9597			11.0935	19.5996			11.334	19.7154			-0.233173	0.0117497			0.820977	0.376801
	12.0576	20.3311			11.4268	20.99			11.0986	19.5426			11.3377	18.8454			-0.243864	-0.187169			0.550926	-0.116207
	7.01507	20.3139			11.5936	20.5173			11.1233	19.371			11.3438	20.4237			-0.190859	-0.175929			1.08049	-0.826426
	8.08372	19.385			11.6016	20.2125			11.1245	20.0634			11.348	19.5929			-0.21723	-0.173473			0.209776	0.0637321
	11.0935	20.2566			10.6994	20.3875			11.126	19.9439			11.3572	19.8941			-1.98638	-0.405686			0.392995	-0.476585
	11.0935	20.2721			12.2381	20.4191			11.128	19.9107			11.3655	20.1074			-0.191556	0.0604679			0.316019	0.167897
	12.7874	21.2313			9.95444	19.7134			11.1312	19.6515			11.3659	19.1977			-0.150343	0.106204			0.492828	-0.381624
	10.3605	20.5166			8.28586	19.8935			11.1383	19.8629			11.3776	20.8438			-0.305939	-0.0734592			0.137256	-0.460142
	9.41279	19.3738			11.6535	20.225			11.1401	19.2247			11.3803	19.749			-0.240794	-0.044803			0.27562	-0.0432381
	10.4582	20.1333			11.5454	20.2222			11.1408	19.2148			11.3804	19.7723			-0.530561	-0.328858			0.577203	-0.549468
	10.8752	20.897			10.2614	20.3122			11.1411	19.5625			11.382	19.7194			-0.304289	0.141704			1.32287	-0.293286
	7.19967	19.4567			10.2651	20.1639			11.1425	20.073			11.412	20.2208			-0.771365	-0.712902			0.282578	-0.40942
	10.315	20.168			10.2104	20.1403			11.1436	19.6558			11.4154	19.3995			-0.599304	-0.985688			0.168933	0.0891644
	12.2666	20.5831			8.99379	20.0905			11.1514	19.5109			11.4158	19.8086			-0.135313	-0.567204			0.177101	-0.640893
	8.42985	18.6806			11.9945	20.8788			11.1542	20.0316			11.4185	19.5929			-0.758283	-0.479515			0.17037	-0.294331
	12.7321	20.9597			6.56361	19.5286			11.1544	20.0039			11.4187	19.3567			-0.366312	-0.315182			1.2743	0.186317
	12.7321	20.99			10.8377	20.1166			11.1595	19.757			11.4215	20.0039			-0.974649	0.123899			0.241504	0.125237
	10.106	20.5173			10.4089	20.3769			11.1711	19.5742			11.4268	19.928			-0.515217	0.0658941			0.451648	-0.293567
	10.27	20.2125			8.14039	20.49			11.1761	19.5929			11.4488	19.5487			-0.949272	-0.674401			0.433693	-0.269325
	6.99739	20.3875			6.55878	21.9985			11.197	19.8941			11.4506	19.4268			-0.204234	0.216363			0.463596	-0.956726
	12.5659	20.4191			10.9671	19.4337			11.1992	19.1699			11.4549	19.8153			-0.174881	0.250164			0.64236	-0.139281
	10.3221	19.7134			10.1213	20.0453			11.2115	19.5082			11.4594	19.0136			-1.11601	-0.320405			0.337011	-0.266904
	9.02518	19.8935			12.3522	21.4173			11.2124	20.3804			11.4621	19.4792			-0.31286	-0.791227			0.247608	-0.748382
	11.0392	20.225			12.3522	21.4264			11.2138	19.4926			11.4623	19.4984			-1.68587	-1.64748			1.58478	-0.724498
	10.9822	20.2222			8.04373	18.904			11.2164	18.6392			11.4625	20.1226			-0.301706	-0.038288			0.276154	-0.212183
	11.7122	20.3122			5.93471	20.5012			11.2164	18.5545			11.4667	19.6531			-1.27924	-0.162097			0.835968	0.440675
	11.6989	20.1639			9.9576	20.5174			11.2272	19.0886			11.4678	18.4395			-0.533866	-0.220609			0.533029	-0.221064
	11.6792	20.1403			12.7024	20.8792			11.2285	19.9164			11.4698	19.7366			-0.41261	-1.38236			0.372339	0.168297
	6.0449	20.0905			10.7654	20.6212			11.231	19.0945			11.4756	19.1083			-0.749043	0.21769			0.695683	-0.944959
	10.942	20.8788			11.2337	20.4127			11.2485	20.5847			11.4923	20.2071			-0.395588	-0.419962			0.600948	-0.576596
	10.5734	19.5286			7.13885	19.9969			11.2633	19.7647			11.5025	19.2987			-0.228035	0.340165			0.680703	0.049403
	9.12995	20.1166			11.0142	20.617			11.2668	19.4497			11.5037	19.7276			-0.896111	0.241376			0.909982	-0.785197
	10.784	20.3769			11.742	21.021			11.2686	20.0808			11.512	20.7984			-0.245674	-0.539507			0.50091	-0.483266
	10.8427	20.49			11.8702	21.0107			11.2772	19.6328			11.5127	19.4858			-0.625461	-0.0509605			0.345021	-0.988734
	9.32215	21.9985			10.4543	19.8823			11.2796	19.5497			11.5146	20.0949			-0.310797	0.0370857			0.457557	0.154097
	10.0219	19.4337			9.8759	20.7179			11.2808	19.6438			11.5191	19.6635			-0.785509	-0.86501			0.396552	0.273911
	10.7747	20.0453			11.1932	20.7294			11.2858	19.8535			11.5299	21.5675			-0.942285	-0.316124			0.285374	-0.121712
	12.8899	21.4173			10.5776	19.5124			11.3002	19.3363			11.5356	19.144			-1.25994	-1.08815			0.564656	0.427282
	12.8978	21.4264			11.0418	19.9126			11.3051	20.5165			11.5375	19.371			-0.474011	-0.147516			0.796524	0.133464
	8.30454	18.904			13.7215	20.8967			11.3073	19.8932			11.5426	20.1541			-1.27083	-1.60205			0.494703	-0.300886
	10.0221	20.5012			11.748	20.469			11.3085	19.4563			11.5454	19.8421			-0.598184	-0.203177			0.513763	-0.494463
	10.644	20.5174			11.755	20.7116			11.3154	19.5958			11.5585	19.0236			-0.399114	-0.96776			0.747399	-1.09826
	13.1127	20.8792			12.2319	20.9718			11.3198	19.7905			11.5585	20.3287			-0.511897	0.619133			0.163445	-0.29044
	5.34447	20.6212			9.88308	20.3751			11.3205	20.4137			11.5807	19.6641			-0.491542	-0.0208025			0.879121	-0.31155
	11.7622	20.4127			9.88308	20.4806			11.3288	20.2558			11.5903	20.2317			-1.49105	-0.964841			0.135706	0.0761347
	10.7775	19.9969			11.6879	20.8311			11.3345	19.1024			11.5914	20.3804			-0.71769	0.849059			0.844008	-1.06408
	11.9624	20.617			12.2508	20.549			11.3348	19.847			11.5936	19.9818			-0.185879	0.324825			0.2653	0.107175
	12.5915	21.021			12.2675	20.5607			11.374	19.3218			11.6016	19.6588			-0.867748	-0.0114064			0.882584	0.16707
	12.6622	21.0107			9.36056	19.9448			11.3759	20.067			11.6078	19.5569			-0.63824	0.0702184			0.156148	-0.063695
	2.79701	17.1974			10.4419	19.9388			11.3833	20.134			11.6099	21.0342			-0.546984	-1.17478			0.185768	0.265022
	8.90566	19.8823			9.56175	17.8288			11.3848	18.9932			11.62	19.1816			-0.71829	-0.627926			0.174938	-0.641892
	10.8767	20.7179			12.0166	20.5984			11.3902	19.4792			11.6357	18.9994			-0.295373	-0.466906			1.49167	-0.484793
	10.9081	20.7294			10.4621	19.8795			11.4031	19.3494			11.638	19.3218			-4.30831	-1.5815			0.174747	-0.137644
	8.32283	19.5124			10.8646	20.3497			11.4043	19.9136			11.6451	19.6266			-2.32407	-0.293414			0.178478	0.287005
	10.6048	19.9126			9.89152	20.348			11.4068	19.7154			11.6535	19.834			-0.332602	0.0331561			0.134475	0.0049771
	13.129	20.8967			10.4507	20.2663			11.4078	19.1821			11.6617	19.3462			-0.4432	0.630698			0.842795	-1.13844
	10.5976	20.469			8.35013	19.711			11.4086	20.8438			11.67	19.5421			-0.21263	0.0642638			0.727118	-0.105264
	10.6513	20.7116			11.3152	19.7643			11.4107	19.855			11.6761	19.8121			-3.92979	-2.11331			0.427262	-0.201141
	12.0723	20.9718			11.1437	19.9045			11.4138	19.9009			11.6765	19.48			-0.211076	-0.232111			0.258164	0.643657
	9.95529	20.3751			10.6793	20.3468			11.4277	19.9873			11.6838	20.2423			-1.06243	0.152745			0.907152	-0.259766
	10.1175	20.4806			9.76617	19.5789			11.4309	20.1692			11.6879	20.2549			-0.25044	0.67583			0.432076	-0.2309
	9.49056	20.2133			7.97843	19.7919			11.4319	20.6742			11.696	21.0612			-0.900648	-0.674876			0.375563	-0.196392
	12.3902	20.8311			10.733	19.6526			11.4335	19.5487			11.7067	19.6812			-0.870901	0.198728			0.250734	0.413509
	11.7126	20.549			13.2384	20.8932			11.4351	19.6596			11.7099	19.37			-1.03236	-0.614447			0.194797	-0.224437
	11.7126	20.5607			11.0161	20.0613			11.4353	20.2547			11.714	19.1666			-0.277936	0.141708			1.19949	-0.323062
	8.6458	19.9448			11.5903	20.8702			11.4432	19.8121			11.7269	19.1129			-0.461487	-0.248814			0.579012	-0.196244
	9.24625	19.9388			11.3655	20.8094			11.4552	19.4457			11.7286	20.6339			-0.451396	-0.440827			0.551332	0.269797
	8.32028	17.8288			11.5426	21.1164			11.4642	19.5079			11.7358	20.3699			-0.222277	0.19265			1.20805	-0.492473
	11.7295	20.5984			10.8179	20.5896			11.4642	19.4268			11.7373	21.1637			-0.428824	-0.791359			0.218033	-0.463461
	4.79675	19.8795			9.5489	19.4111			11.465	20.2522			11.742	20.0409			-0.294414	-0.147388			0.42273	-0.0384685
	9.90789	20.3497			10.264	19.8578			11.4757	20.3379			11.7427	19.6674			-0.456838	-0.0594146			0.925871	-0.588681
	10.9059	20.348			9.13886	21.8671			11.4797	19.6635			11.748	19.5291			-1.47154	-1.17474			0.282033	-0.348504
	11.6288	20.2663			12.0712	20.8548			11.4891	20.4699			11.7512	19.7926			-0.23069	-0.297078			0.169567	-0.431429
	10.4316	19.711			12.0697	20.851			11.4944	20.1953			11.7524	19.3363			-1.0818	-0.931174			0.396967	-0.864654
	9.06116	19.7643			11.0863	19.5247			11.4947	20.0822			11.755	19.6768			-0.8758	-0.82725			0.318924	-0.201242
	10.3038	19.9045			6.55397	19.3814			11.5039	19.5598			11.7595	19.6783			-0.674981	-0.401778			0.329616	0.0449632
	10.3746	20.3468			10.3654	20.1126			11.5049	19.6874			11.7611	19.7918			-0.286855	-0.266493			0.470877	-0.504951
	7.67567	19.5789			12.1011	20.4996			11.5053	20.4034			11.7621	19.6069			-0.50275	-0.775941			0.148325	-0.056967
	9.83686	19.7919			11.4678	18.4981			11.5053	19.9301			11.7636	19.3595			-0.768331	-0.430773			0.708466	0.131233
	10.4848	19.6526			10.8222	20.4768			11.5257	19.8478			11.7657	19.6283			-3.77779	-0.584531			0.4029	-0.0532009
	11.9791	20.8932			10.906	19.7582			11.5262	18.8579			11.7741	19.7866			-0.192118	-0.18069			0.403419	0.370548
	12.0477	20.0613			10.7206	20.191			11.5443	19.8164			11.7803	20.0808			-0.360456	-0.45091			0.235842	0.0789907
	6.32534	20.8702			12.2158	21.0277			11.5468	19.4266			11.7819	19.7211			-0.295809	-0.453212			0.876444	-0.178837
	6.32535	20.8094			7.13569	20.2052			11.5472	20.3874			11.787	19.7861			-0.403142	-0.20034			0.856081	-0.717284
	11.5609	21.1164			6.27135	19.8977			11.5473	19.4148			11.7888	19.8145			-0.453954	-0.925565			0.245053	0.0758318
	10.9504	20.5896			12.9588	21.0897			11.5499	19.363			11.7895	19.5063			-0.534244	-1.28542			0.27357	-1.01493
	9.49213	19.4111			12.5434	20.9482			11.5509	20.1433			11.8052	19.9263			-1.84016	-0.737041			0.524833	-0.167001
	9.95811	19.8578			12.519	20.9362			11.5563	20.1747			11.8072	19.855			-0.851138	-0.205499			0.374791	0.0371093
	8.39247	21.8671			12.4897	20.9186			11.5593	19.4916			11.814	20.1433			-0.25489	-0.604213			1.0551	0.182097
	10.5442	20.8548			9.94522	19.7951			11.5609	20.1541			11.8189	19.8578			-0.291998	0.80087			0.416164	-0.454604
	10.574	20.851			11.1732	20.1834			11.5631	19.0788			11.8202	19.5497			-1.43569	-1.29567			0.638113	-0.637662
	11.3345	19.5247			10.9485	19.8588			11.5826	19.2644			11.8217	19.2921			-0.639163	-0.658349			1.33403	-0.493792
	8.63711	19.3814			6.55397	19.6106			11.5866	19.9092			11.8233	20.6742			-1.14462	-0.857794			1.3315	-0.0312605
	11.0986	20.1126			12.4527	20.3642			11.616	18.8337			11.824	19.9009			-0.42808	0.0378927			0.758916	-0.341193
	11.5593	20.4996			10.1347	19.5279			11.6188	20.1254			11.8323	19.8534			-0.343136	0.130057			0.785615	-0.859921
	11.7453	18.4981			10.1347	19.5339			11.6202	19.7276			11.8391	20.1431			-0.515818	-0.0329462			1.09257	-0.429836
	9.95795	20.4768			11.2759	19.9905			11.6288	19.6102			11.8427	20.4694			-0.161076	-0.467524			0.886898	-1.06738
	9.25619	19.7582			12.7431	20.5684			11.6308	20.5214			11.8442	19.9961			-0.567868	-0.00370266			0.463924	-1.1339
	12.362	20.191			10.8614	20.8596			11.6308	20.28			11.8504	20.134			-0.323897	0.301234			0.584779	-1.07753
	11.3205	21.0277			12.1947	20.9895			11.6311	20.2811			11.8537	20.4699			-0.295276	0.0106483			0.217971	0.376516
	11.0206	20.2052			10.6462	19.9479			11.6315	19.5431			11.8689	20.3568			-0.427842	-0.0128573			1.29902	-1.58605
	9.25212	19.8977			10.9232	20.2527			11.6322	19.1105			11.8702	20.0423			-0.544857	-0.325055			0.797117	0.124545
	12.189	21.0897			9.87965	19.9867			11.6384	19.4386			11.8789	20.1553			-0.653549	-0.608785			0.678656	-1.00134
	11.4277	20.9482			10.8345	19.1292			11.6406	19.5063			11.9004	19.7701			-1.10263	-0.431481			0.285218	-0.144943
	11.2285	20.9362			11.7358	21.0561			11.66	19.5421			11.9043	20.9034			-0.192398	0.528153			0.672241	0.0237031
	11.1383	20.9186			10.813	20.0466			11.6792	19.0145			11.9088	20.5847			-0.221684	-0.740377			0.279029	0.289101
	11.7086	19.7951			9.25344	19.7117			11.6809	19.7936			11.9103	20.407			-2.37117	-0.0882045			0.428354	0.0471969
	10.1863	20.1834			11.5191	20.2641			11.6899	20.5433			11.9133	20.0765			-0.291277	-0.0124086			1.29679	-1.12605
	6.68141	19.8588			11.8391	20.7646			11.6989	19.046			11.9166	18.5545			-0.24455	0.0247569			0.429938	0.0480106
	10.845	19.6106			12.0317	20.8471			11.7073	19.2413			11.9166	18.6392			-1.06083	-0.791057			0.18672	0.151628
	10.6301	20.3642			8.55378	19.6481			11.7086	19.2244			11.9179	19.8791			-0.413987	-0.951579			0.449467	-0.55082
	7.63713	19.5279			10.0576	20.3906			11.7107	18.6345			11.9254	20.6389			-0.41583	-0.190052			0.339484	0.0164713
	8.13906	19.5339			9.88166	19.6561			11.7122	19.2997			11.9505	19.0086			-0.652261	0.340229			0.23023	-0.648066
	10.5238	19.9905			10.272	19.9157			11.7126	19.6641			11.9616	19.7027			-1.55128	-0.677134			0.899094	-0.124557
	11.5866	20.5684			12.0487	20.6454			11.7126	19.6425			11.9656	19.0792			-0.521155	0.0147287			1.4207	-0.394056
	8.85149	20.8596			7.5588	20.0912			11.7149	20.014			11.9919	19.4926			-1.92979	0.12597			0.359529	-0.110846
	11.4757	20.9895			11.8202	20.3432			11.7167	19.3595			11.9945	20.4761			-0.244598	-0.183438			1.61453	-0.179158
	9.04824	19.9479			12.2591	21.031			11.7295	19.9754			12.015	20.0191			-0.314024	-0.909603			2.03599	-1.95127
	12.869	20.2527			9.07435	20.323			11.7345	18.8657			12.0166	19.9754			-0.43473	-0.573048			0.423065	0.264102
	7.90389	19.9867			11.4506	20.274			11.7453	18.4395			12.0173	19.2148			-0.982262	0.00752674			1.2414	-0.110172
	10.3557	19.1292			10.5127	19.8168			11.7463	19.6783			12.0317	20.296			-0.37641	-1.63174			0.427409	-0.571981
	11.9055	21.0561			10.0634	20.7691			11.7597	19.7866			12.0352	19.8591			-1.92979	-0.653061			0.216782	-0.186937
	10.7795	20.0466			9.72838	20.8257			11.7622	19.9858			12.0445	19.582			-0.421715	-0.249389			0.691302	0.054674
	7.64149	19.7117			13.4366	20.972			11.7628	20.3287			12.0487	19.8103			-0.299086	-0.436069			0.771714	-0.231986
	11.4797	20.2641			12.9425	20.8985			11.7713	19.3595			12.0668	19.7736			-0.662314	0.275779			0.203848	0.168431
	9.52049	20.7646			10.243	19.9755			11.7719	19.5088			12.0697	20.192			-2.45586	0.164164			1.08728	-0.0512346
	12.0615	20.8471			11.2086	20.4779			11.782	19.9396			12.0712	20.2004			-0.281638	-0.344199			0.572706	0.028426
	9.46903	18.6323			13.198	20.9977			11.7885	19.3573			12.0762	19.5996			-4.60787	-1.23788			0.875216	-0.58251
	11.8775	19.6481			11.9004	20.7787			11.794	19.6225			12.0797	19.2969			-0.32885	-0.13394			1.1242	-0.648565
	11.1514	20.3906			5.56359	19.2178			11.7969	19.2653			12.0817	19.7717			-0.235898	0.171148			0.447148	-0.938143
	6.32052	19.6561			12.1674	20.8376			11.8194	19.6476			12.0866	19.9396			-0.216714	0.00651881			0.296988	0.180393
	8.12291	19.9157			12.1942	20.8562			11.836	19.7861			12.1011	19.4916			-2.30831	-1.19086			0.954553	-0.54485
	12.5874	20.6454			11.1216	20.9027			11.8388	19.1129			12.1145	19.7209			-0.186979	-0.379819			0.203314	-0.370018
	10.3835	20.0912			11.0897	20.8206			11.8478	19.3462			12.1227	19.1552			-0.38742	-0.702496			0.807171	-0.895466
	11.2796	20.3432			11.079	20.0309			11.852	19.4984			12.1261	19.7327			-0.659213	-0.194225			0.77616	-0.888153
	10.3047	21.031			11.5807	20.6427			11.8677	19.7488			12.1462	19.2254			-1.0229	-0.427053			0.271543	0.0329114
	6.32051	20.323			11.7657	20.2051			11.8775	19.0552			12.1672	19.5934			-1.88088	-0.353516			1.49647	-1.39759
	11.4642	20.274			7.75256	19.8889			11.8962	19.8153			12.1674	19.4051			-1.04844	-0.910922			0.304874	-0.710084
	9.85545	19.8168			10.4608	19.8475			11.8992	19.307			12.1942	19.4234			-0.390373	-0.375652			2.52142	-1.22901
	11.128	20.7691			11.0841	20.0178			11.9039	19.4474			12.1947	20.3379			-0.711578	-0.0223924			0.224292	-0.112214
	5.37212	20.8257			13.9887	20.9033			11.9055	20.3699			12.2008	19.319			-0.447219	0.313277			0.741718	-0.754892
	10.6453	19.5266			10.9344	18.9208			11.9122	20.7984			12.2139	20.0224			-0.865363	-0.115919			0.220965	-0.00244116
	12.908	20.972			8.88028	21.0801			11.9153	19.4536			12.2158	20.4137			-0.851423	-0.464118			0.463291	-0.102838
	12.5336	20.8985			9.25944	20.3201			11.9313	20.3172			12.222	19.363			-0.136048	-0.164422			0.904584	-1.5839
	12.0195	19.9755			11.2861	19.0733			11.9339	19.2927			12.2319	20.0192			-0.500951	-0.700956			0.436851	-0.913058
	8.17302	20.4779			12.6242	20.4701			11.9476	19.7131			12.2381	19.7365			-0.529333	-0.191019			0.229961	-0.41573
	11.3073	20.9977			8.5598	18.6721			11.9506	20.9034			12.2501	19.1105			-0.301014	0.383834			0.360049	-0.534514
	10.8056	20.7787			10.8106	19.1454			11.9624	19.8581			12.2508	19.6425			-0.801808	-0.828023			0.468305	-0.177715
	5.65111	19.2178			10.5482	20.1811			11.969	20.4142			12.2519	19.9163			-0.209706	0.584563			0.232093	0.227199
	12.2328	20.8376			11.348	20.4618			11.9756	20.3519			12.2591	20.6292			-0.644392	0.120163			0.362395	0.0272307
	12.2586	20.8562			11.4187	19.9839			11.9768	19.7736			12.2616	19.2216			-1.01312	-0.570224			1.3127	-0.649937
	12.0704	20.9027			12.7246	20.4442			11.9791	19.8212			12.2675	19.6641			-0.375901	-0.4163			0.21782	0.571914
	11.9756	20.8206			6.86221	19.5988			11.9805	19.5569			12.2717	20.013			-0.607866	-0.585387			0.209843	-0.508601
	9.64247	20.0309			11.1818	20.2389			11.9907	19.0136			12.2721	19.9891			-0.475281	-0.143261			0.60879	0.106852
	6.3011	20.6427			10.5021	20.3494			11.9958	20.2171			12.2741	20.0278			-0.572243	-0.759334			0.47555	0.750174
	10.8514	20.2051			12.1261	20.6088			12.0055	19.6238			12.2744	19.6328			-0.460655	-0.173584			0.39801	-1.09934
	11.4552	19.8889			13.3777	20.7941			12.0077	19.9879			12.2998	20.2205			-0.690194	-0.709576			0.275177	-0.255028
	11.6384	19.8475			6.55395	20.5895			12.0077	20.0874			12.3334	20.4936			-0.25001	-0.235382			0.246813	0.146293
	11.5631	20.0178			10.5707	19.8756			12.0195	19.2886			12.3367	20.3973			-0.194797	-0.277846			0.329849	-0.147318
	14.0041	20.9033			12.6756	21.2127			12.0451	19.8534			12.3522	20.3527			-0.56801	-0.196759			0.765592	-0.0775081
	11.616	18.9208			12.4187	20.4609			12.0477	19.3679			12.3522	20.3461			-1.13698	0.397853			0.562059	-0.709816
	11.3051	21.0801			11.9919	20.3105			12.0504	19.4133			12.3782	19.5598			-0.26619	-0.118226			0.714062	-1.38319
	11.5473	20.3201			12.9372	20.8652			12.0509	21.1637			12.4187	19.7936			-0.342016	0.246363			0.491507	-0.0675973
	6.28636	19.0733			10.317	20.2624			12.0576	19.259			12.4217	19.7582			-0.390912	-0.332317			1.43653	-1.04645
	11.8677	20.4701			11.67	20.1521			12.0615	20.296			12.4506	19.9879			-0.826047	-0.748734			0.809029	-0.654355
	5.09626	18.6721			8.27291	19.8921			12.0645	19.7366			12.4527	20.0258			-0.146382	-0.302382			0.851565	0.0189832
	9.32401	19.1454			11.0399	20.3651			12.0704	20.4909			12.4625	19.4474			-0.710165	-0.391072			0.524328	-0.105895
	11.9476	20.1811			12.1672	20.1829			12.0707	19.4858			12.4897	19.8629			-2.34483	-0.542724			2.0551	0.217874
	12.5099	20.4618			9.36127	19.9658			12.0723	20.0192			12.5138	19.3687			-0.415643	-0.108713			0.304261	-0.473802
	10.8401	19.9839			10.6438	20.5773			12.0814	19.7194			12.519	19.9164			-0.548448	-0.163801			0.457791	0.0704086
	10.9111	19.3481			13.1724	20.2748			12.1231	19.7717			12.5196	19.5088			-0.159316	0.084799			0.474845	-0.500673
	12.5285	20.4442			12.2616	21.0476			12.1244	21.0342			12.5434	19.9873			-0.146981	-0.202315			1.47014	-0.609012
	10.5471	19.5988			10.1652	20.473			12.1247	19.144			12.6002	19.8503			-0.192964	-0.517157			0.706192	-0.0756688
	11.5049	20.712			10.7024	20.4093			12.1393	20.0112			12.6039	19.5993			-0.15705	-0.283704			1.03747	0.0310141
	12.0504	20.2389			8.05225	20.0675			12.1532	20.6389			12.6242	19.7488			-0.205789	-0.245588			0.385698	-0.370873
	9.25961	20.3494			9.74042	19.424			12.1724	19.7631			12.6295	19.3595			-0.362196	-0.549824			0.250415	-0.0807872
	12.798	20.6088			9.93232	20.0979			12.1764	19.8145			12.6415	18.8722			-1.41522	0.302581			0.294354	-0.081177
	12.3215	20.7941			10.7275	20.2124			12.1775	20.3973			12.6756	20.4155			-0.529864	0.126317			0.128583	0.252135
	7.6274	20.5895			10.1435	19.5321			12.189	20.3787			12.7024	20.3254			-0.754708	-0.167664			0.664046	-0.641209
	10.9147	19.8756			11.3039	20.4874			12.2051	18.9994			12.7246	18.7902			-0.27145	0.28411			0.4345	-0.593508
	11.0781	21.2127			10.2397	19.3131			12.2224	20.4879			12.7298	19.9136			-1.79549	-0.993019			1.36412	-1.04747
	11.6809	20.4609			10.7696	20.1497			12.2328	19.4051			12.7431	19.9092			-1.3028	-0.0300318			0.416796	0.102387
	11.2138	20.3105			12.0352	20.0352			12.2586	19.4234			12.7544	19.5625			-0.498311	-0.035026			1.60513	-1.21656
	12.7337	20.8652			7.13245	19.9896			12.2666	19.6014			12.7589	19.663			-0.725223	-0.0972644			0.773383	0.245332
	9.69829	20.7374			10.7926	20.9365			12.3208	19.1666			12.7599	19.3702			-0.643936	-0.94822			0.343224	0.720872
	9.25127	20.5907			10.7926	20.9198			12.3215	19.9522			12.7655	19.3555			-0.227718	-0.299053			0.345	-0.334951
	11.2633	20.2624			8.75569	20.2895			12.3351	20.2423			12.7807	20.3172			-0.95579	-0.513169			0.505001	-0.155222
	11.66	20.1521			11.3659	20.0665			12.3434	19.7542			12.8239	20.0355			-0.587008	-0.965932			0.547117	-0.749868
	6.17335	17.1027			9.83905	19.1617			12.358	20.2216			12.8254	20.4879			-0.408302	-0.125399			1.16657	-1.1203
	7.91038	19.8921			6.88168	19.2403			12.362	19.6215			12.831	20.4826			-0.776372	0.482069			1.62917	-0.713004
	12.3434	20.3651			10.1339	19.5252			12.3727	19.9961			12.8658	19.1595			-0.360628	-1.0938			0.895916	-0.228368
	10.5657	20.1829			11.6451	20.6726			12.3777	19.6531			12.868	20.4142			-0.183239	-0.0697704			0.89654	0.119731
	10.4719	20.342			10.5447	19.9169			12.3809	19.5094			12.8748	20.178			-0.258548	0.110249			0.541478	-0.725659
	10.6257	20.3064			10.7219	20.0149			12.3902	20.2549			12.8996	19.1558			-0.756922	-0.342495			0.355375	0.776405
	7.97586	19.9658			11.6357	20.0946			12.3989	19.663			12.9266	20.1692			-0.754256	-1.33579			0.807171	-0.776106
	10.6046	20.5773			10.0199	18.8785			12.4353	19.749			12.9372	20.2605			-0.266008	-0.69439			2.50761	-0.685558
	12.1724	20.2748			8.36668	20.4805			12.4456	20.5394			12.9425	19.8676			-0.531918	-0.656518			0.200773	0.106395
	10.9845	21.0476			11.7524	20.1658			12.4477	19.9189			12.9588	20.3787			-0.38483	0.0750116			0.563745	-0.141327
	11.231	20.473			13.5394	21.6967			12.4954	19.7941			12.9869	20.0151			-0.649089	0.444354			1.74577	-1.0034
	8.64544	20.4093			8.927	20.0659			12.5015	20.178			13.0095	20.4127			-0.459369	-0.778653			0.299846	-0.384603
	8.34892	20.0675			9.80922	20.3203			12.5099	19.5929			13.0295	19.6366			-0.469538	-0.844828			1.49076	-0.00292691
	7.32535	19.424			12.6002	20.2615			12.5176	19.7582			13.0522	20.4278			-0.631325	-1.28256			0.907972	-0.455496
	7.32535	20.0979			11.3279	20.0035			12.5285	18.7902			13.0921	19.4399			-0.321046	0.108765			0.374518	-0.53916
	9.31378	20.2124			9.90017	19.5064			12.5336	19.8676			13.123	19.7941			-0.283025	-0.382675			1.61453	0.564868
	11.4031	19.5321			9.80625	20.6407			12.5417	19.7027			13.1467	19.815			-0.284449	0.510048			0.296815	-0.425414
	9.89948	20.4874			9.05047	20.1154			12.551	19.3708			13.1514	20.2558			-0.672572	-0.510774			0.388743	0.382167
	8.89327	19.3131			8.87945	19.769			12.5512	20.918			13.1724	19.7631			-0.32024	-1.13795			0.162148	-0.201339
	8.3251	18.3306			9.99147	20.1315			12.5659	19.7365			13.1779	20.4963			-0.357125	0.103618			0.138575	-0.299138
	11.3198	20.1497			12.3782	20.4173			12.5814	19.1558			13.198	19.8932			-0.321815	-0.138989			0.357138	0.0653445
	11.0919	20.0352			11.2348	20.4296			12.5874	19.8103			13.2384	19.8212			-0.364372	-1.51493			0.211382	-1.26244
	11.5826	19.9896			13.0295	20.7598			12.5915	20.0409			13.2586	20.2847			-0.813092	-0.733867			0.613824	0.357857
	9.10006	20.9365			10.8037	18.9526			12.6203	19.1816			13.3777	19.9522			-0.353549	-0.861376			1.65857	0.12825
	8.76988	20.9198			12.7298	20.4186			12.639	19.2254			13.4049	19.651			-0.657213	-0.454689			0.36525	-0.207645
	10.3233	20.2895			11.638	19.8993			12.6514	19.6475			13.4366	19.961			-0.4921	-0.494714			0.430251	0.115898
	8.16667	20.0665			21.2608	25.8151			12.6622	20.0423			13.5176	19.9086			-0.94987	-0.828046			0.552598	-0.715836
	10.4342	19.1617			8.40332	20.1619			12.6912	20.4826			13.5394	20.918			-0.276075	0.752983			0.187637	-0.191918
	9.49437	19.2403			9.72636	19.8788			12.7321	19.928			13.7215	19.8313			-0.901598	-0.371652			0.252576	-0.570113
	10.6843	19.5252			10.6331	19.4165			12.7321	19.9738			13.9887	19.8023			-0.271756	-0.178342			0.479596	-0.161224
	12.9974	20.6726			4.08967	19.7141			12.7337	20.2605							-0.393195	0.200068			2.22863	-1.71195
	9.99521	19.9169							12.735	19.815							-0.427112	-0.201325			1.17805	-0.794899
	9.91001	20.0149							12.7874	20.6339							-0.192087	-0.0320501			0.291522	0.726709
	12.2051	20.0946							12.798	19.7327							-0.512183	0.473646			0.263256	0.315176
	8.32053	18.8785							12.8055	20.2205							-0.487012	0.286942			0.140349	-0.0812147
	9.31573	20.4805							12.8285	20.4127							-0.761023	-0.803582			0.347739	-0.258699
	11.3002	20.1658							12.8529	20.3727							-0.197041	-0.439807			1.00357	-0.953532
	12.5512	21.6967							12.8629	19.1595							-0.352725	-0.451396			1.86344	-1.60663
	11.794	20.0659							12.869	18.9636							-0.186455	-0.137307			0.547928	-0.166396
	11.4351	20.3203							12.8899	20.3461							-0.61472	0.294392			0.331438	-0.370461
	10.8214	20.2615							12.8978	20.3527							-0.412712	-0.988503			0.18975	-0.252655
	8.13264	20.0035							12.908	19.961							-0.924724	-0.311124			0.347557	-0.0805551
	8.64524	19.5064							12.929	20.4207							-0.896111	-0.898361			0.269369	-0.195916
	11.465	20.6407							12.9524	21.0612							-0.468315	0.142665			0.24955	-0.878933
	10.9641	20.1154							12.995	20.013							-1.08591	-1.24515			0.536523	0.805873
	10.2654	19.769							12.9974	19.6266							-0.646341	-1.14053			1.71406	-0.703604
	10.724	20.1315							13.0047	19.6366							-0.771365	0.176017			0.742994	-0.410877
	11.5039	20.4173							13.0468	20.4963							-0.714782	-0.784109			0.385747	-1.04129
	11.0075	20.4296							13.0468	20.4936							-0.317374	-0.146125			0.318657	-0.27714
	13.0047	20.7598							13.0683	20.2847							-0.150401	-0.888266			0.276139	-0.130996
	10.4119	18.9526							13.1053	19.4399							-0.17442	-1.66682			0.251378	-0.150819
	10.2768	19.3754							13.1127	20.3254							-0.743522	-0.76921			0.256478	-0.281901
	11.4043	20.4186							13.129	19.8313							-1.37521	-1.06565			0.324753	-0.412988
	11.374	19.8993							13.2989	20.0151							-0.770359	-0.316177			1.17454	-0.0573199
	20.688	25.8151							13.3677	19.9086							-0.586957	-0.35759			0.483094	-0.115989
	10.5688	20.1619							13.4167	19.5993							-0.574952	-0.138834			0.195878	-0.253876
	10.4678	19.8788							13.4586	20.4278							-0.403115	0.220111			0.206066	-0.380193
	10.8566	19.4165							13.7249	19.651							-0.517669	0.351437			0.193658	0.161741
	9.123	19.7141							14.0041	19.8023							-0.516856	0.402244			1.16472	-0.0624511
	8.49436	18.9897															-0.378025	-0.169116			1.18541	-0.684099
																	-0.804264	-0.0549745			0.294186	-0.118975
																	-0.69695	-0.74702			0.443771	-0.607114
																	-0.53033	-0.714445			1.67224	0.0274108
																	-0.768929	0.147176			0.301368	-0.241926
																	-0.535361	-0.477063			0.238734	-0.502707
																	-0.327206	-0.358151			0.45914	0.243828
																	-0.268469	-0.240086			0.306025	0.25965
																	-0.486084	-0.162355			0.741941	0.1541
																	-0.359479	-0.566676			0.331905	0.442679
																	-0.497757	-0.583954			0.655168	-1.46136
																	-1.06038	-1.38045			0.726288	-0.281858
																	-1.17069	-0.48848			0.401578	0.0509971
																	-0.582888	-0.778305			0.461258	-1.07997
																	-0.615686	-0.494774			0.220779	0.452378
																	-0.457188	-0.149242			0.279217	-0.446382
																	-0.593791	-0.611167			0.903723	-0.433202
																	-1.4372	-0.592678			0.679644	-0.547117
																	-0.728425	-0.550576			0.455065	0.135477
																	-0.3159	-0.170206			0.277808	-0.566368
																	-0.718898	-0.449015			1.83271	-0.839743
																	-0.58628	-0.848746			0.432979	-0.379737
																	-0.561173	-1.40983			0.622001	-0.210387
																	-0.740761	0.447093			0.526998	-1.61239
																	-0.67329	-1.17138			0.682913	-0.0646558
																	-0.675611	-0.268633			0.20363	0.552625
																	-0.540752	-0.771907			0.441171	-0.689186
																	-0.879946	0.711882			0.339666	-0.515438
																	-1.52879	-0.614715			0.572254	-0.492038
																	-0.467689	0.754597			0.253623	-0.800841
																	-1.48234	-0.0710749			0.285864	-0.324302
																	-0.892748	-0.599494			0.364548	-0.361931
																	-0.226688	-1.58123			1.28522	-0.774014
																	-1.56206	-0.138945			0.846699	-0.697436
																	-0.558398	-0.61619			0.42	-0.687767
																	-0.286406	0.131762			0.417287	0.115326
																	-0.297388	-0.434447			0.434679	0.0817434
																	-0.201434	-0.598197			0.16431	0.178391
																	-0.965516	-0.170127			1.59118	-0.542666
																	-0.176911	0.22944			1.04749	-0.884401
																	-0.504773	-1.04476			0.310324	-0.0687878
																	-1.92979	-1.99937			0.596492	-0.366113
																	-0.531583	-0.250205			0.164182	-0.224473
																	-0.27356	-0.465754			0.209576	0.147696
																	-0.332463	-0.974895			0.332389	-0.236531
																	-0.818084	-0.490326			0.25105	0.154146
																	-0.194984	-0.157228			0.149339	-0.0806165
																	-1.73826	-0.222544			0.294414	-0.0561979
																	-1.01504	0.645917			0.245509	0.300352
																	-0.569783	0.0316071			1.22502	0.0796123
																	-0.370105	-0.776344			0.210792	-0.522168
																	-0.432656	-1.48734			1.16613	-0.690811
																	-0.283402	-0.232148			0.676863	-0.698982
																	-2.27083	-1.56507			0.905905	-0.602189
																	-0.328089	-0.43234			0.467096	-0.338521
																	-0.564408	-0.438472			0.203128	0.377018
																	-0.506583	-0.592616			1.11796	-0.126822
																	-0.264027	-0.352233			0.539887	0.0828912
																	-0.290861	-1.12702			0.21622	-1.00598
																	-0.785865	-1.14744			0.334546	-0.277168
																	-0.142965	-0.24855			0.284408	-0.378155
																	-0.20164	-0.0945663			0.324229	-0.401727
																	-0.302747	0.105555			0.301305	-0.803216
																	-0.332232	0.114177			1.15295	0.55301
																	-0.24504	-0.12653			1.05601	0.685193
																	-0.205429	-0.267413			1.9771	-0.631732
																	-0.344249	0.194867			0.421979	-0.227631
																	-0.579743	0.246051			0.31228	-0.431421
																	-0.53511	0.525871			0.715403	-0.0915827
																	-0.261728	-0.0761306			0.180772	-0.350834
																	-0.311538	-0.298869			0.618796	-0.0265747
																	-0.174625	-0.336334			1.45103	-1.16534
																	-0.131461	-0.29683			0.256059	-0.0423126
																	-0.830259	-0.790878			0.236198	-0.159567
																	-0.641814	-0.447409			1.45042	-0.770407
																	-1.10744	-0.787392			0.557507	-0.463443
																	-1.21629	-1.73137			0.258893	-0.693636
																	-0.622895	-1.54708			0.815659	0.082677
																	-1.10283	-0.321235			0.34359	-0.022272
																	-0.201012	-0.48926			0.522718	0.154738
																	-0.302777	-0.205108			0.394884	-0.910192
																	-0.308195	0.265173			0.377826	0.0407031
																	-0.31635	0.768965			1.04985	0.225262
																	-0.347	0.261811			0.469643	-0.584582
																	-0.556792	-0.309166			0.996322	-0.666195
																	-0.313733	-0.376369			0.235233	0.0253058
																	-0.576239	0.0222302			0.779864	-0.201797
																	-0.436057	-0.219954			0.450014	-0.400385
																	-0.891659	-0.849823			0.284865	-0.595716
																	-0.837348	-1.85342			0.156622	-0.538843
																	-0.23795	-0.61905			0.575355	-0.595554
																	-0.375693	0.0207349			0.775462	-0.872392
																	-0.50353	-0.476035			0.291607	-0.486039
																	-0.176445	0.135944			0.284181	-0.00661709
																	-1.43099	-0.669214			1.53652	-0.583021
																	-0.315187	0.0451865			0.72415	0.0139111
																	-0.877053	-0.491847			0.583894	-0.316291
																	-0.976254	-0.252932			0.371523	0.0459037
																	-0.962961	-0.462757			3.29902	-1.88284
																	-0.828367	-0.588466			0.277675	-0.553271
																	-0.159114	-0.533038			0.550135	-1.09528
																	-0.330105	0.1545			0.350575	-0.00017992
																	-0.411676	0.504945			0.47248	0.303962
																	-0.244814	-0.910207			1.29902	-1.11071
																	-0.538825	-0.844395			0.663938	0.465786
																	-0.230737	0.132437			0.24455	-0.100877
																	-0.68982	-0.187437			1.82823	-0.675658
																	-3.60787	-0.0365616			0.731984	0.626468
																	-0.416604	0.0796148			0.347427	-0.239847
																	-0.397204	0.0319363			0.424266	0.0630362
																	-0.424118	0.0982456			1.068	-0.570697
																	-0.431278	-0.789716			0.441461	-0.806645
																	-0.453144	-1.05172			0.994042	-0.340027
																	-0.316149	-0.155666			0.404624	0.459925
																	-0.41339	0.137482			0.388628	-0.243876
																	-0.329291	-0.211874			0.986682	-0.0557305
																	-0.29916	-0.413752			0.42004	-0.65112
																	-0.856017	-0.346411			0.279467	-0.681937
																	-0.630828	-0.226938			0.809913	0.12078
																	-0.485611	-0.871899			0.535012	-0.0915221
																	-0.354598	-0.273751			1.31022	-0.482612
																	-0.220928	0.250895			0.251271	-0.0746286
																	-0.285623	-0.297999			0.602701	-0.95843
																	-0.283536	-0.121165			0.184128	0.317673
																	-0.704082	-0.00746406			0.131337	-0.122818
																	-0.33451	-0.177718			1.0206	-0.298027
																	-0.266398	-1.55553			0.730003	-0.457701
																	-0.614786	-0.603875			0.591205	-1.38499
																	-1.0052	-0.236731			0.334935	-0.842397
																	-0.470363	-0.271718			0.480092	-0.351874
																	-0.725223	-0.595538			0.626037	-0.870282
																	-1.40856	-0.629743			0.588054	0.163636
																	-1.77779	0.0279678			0.198817	-0.0708756
																	-0.698064	-1.35345			0.179295	-0.213317
																	-0.22912	0.0105239			0.390161	-0.244594
																	-0.336858	-0.258159			0.207333	-0.402105
																	-0.333635	-0.25769			0.469069	-0.267477
																	-0.198042	-0.212492			1.89294	-0.237736
																	-0.445979	-0.416546			0.258364	-0.00218767
																	-0.157963	0.321155			1.02601	-1.09118
																	-0.186581	-0.153233			0.847328	-0.0262589
																	-0.166106	-0.0542386			0.614526	-0.044998
																	-0.174608	0.206432			0.486993	-0.370725
																	-0.403643	0.214175			0.315529	0.231978
																	-1.30301	0.283877			0.458407	0.0941385
																	-0.642632	-0.209572			1.72917	-0.189931
																	-0.754087	-0.639722			0.920065	0.376047
																	-0.934227	-0.161774			0.375082	-0.0783941
																	-0.184829	-0.444573			0.29532	-0.148521
																	-0.17395	-0.129707			0.333717	-0.135097
																	-0.218628	-0.434381			0.389226	-0.74237
																	-1.04166	-0.678133			0.621437	-0.279023
																	-0.339831	-0.145511			0.153408	-0.295414
																	-0.30279	-0.6307			0.289153	-0.0706881
																	-0.590993	-1.19362			0.731733	-0.504015
																	-0.965914	0.0932743			0.409621	-0.348498
																	-0.557437	0.158111			0.429608	-0.989613
																	-1.19283	-1.70616			0.934392	0.13231
																	-0.746029	-0.651541			0.998791	-0.657531
																	-0.319206	-0.418591			0.310165	0.0769269
																	-0.369399	-0.157394			0.408193	0.31037
																	-0.430521	0.0816202			0.461955	0.463229
																	-0.446403	-1.12732			0.934771	0.400819
																	-1.29974	-0.528317			0.698795	-0.255266
																	-0.320559	-0.915361			0.392134	-0.546686
																	-0.410329	0.272348			0.340832	-0.452845
																	-0.24302	-0.342293			0.692923	-0.019399
																	-1.3066	-0.286644			1.10834	-0.609074
																	-0.272811	0.431628			0.482197	-0.129421
																	-0.189115	-0.436499			0.470136	0.175737
																	-0.683319	0.208861			0.282655	-0.0407708
																	-0.281546	-0.176846			0.449849	0.546292
																	-0.34103	-0.464815			0.319255	-0.253609
																	-1.17935	-0.86924			0.347634	-1.50225
																	-0.958455	-1.05663			0.612162	-0.345249
																	-0.769834	-0.813746			0.365498	0.0291321
																	-0.183964	0.133513			0.461756	-0.276463
																	-0.262984	-0.131183			0.277734	0.270566
																	-0.694454	-1.00914			0.514424	-0.171983
																	-1.02923	-0.425076			1.10306	-0.452158
																	-0.285315	-0.406964			0.316614	-0.0745353
																	-0.700548	-0.326602			0.197909	0.148131
																	-1.50833	-0.534471			0.33812	-0.0783127
																	-0.42626	-1.07884			0.415593	-0.607842
																	-0.372846	-0.512682			0.924147	-0.581477
																	-0.497261	-0.47704			0.288053	-1.1572
																	-0.220284	-0.152635			0.689519	-0.552919
																	-0.387818	-0.652525			0.339666	-0.636697
																	-0.439756	0.421846			0.776797	0.043771
																	-0.274443	-0.239			0.221485	-0.161008
																	-0.283385	0.157032			0.280391	0.0858475
																	-0.1945	-0.766568			0.829942	-1.51625
																	-0.334249	-0.27369			0.760285	-0.168571
																	-0.886909	-0.764285			0.445751	0.181868
																	-0.879168	-0.346542			0.161861	-0.586199
																	-0.711521	-0.270383			0.492711	-0.15175
																	-0.33176	-0.335398			0.634106	-0.150121
																	-0.808564	-0.984212			0.377437	-0.075902
																	-0.282336	-0.528451			0.290352	-0.252217
																	-0.201186	-0.539534			0.858251	-0.521265
																	-0.368986	-0.606008			1.11401	0.166301
																	-0.56124	-0.617367			0.337233	0.143316
																	-0.332728	-0.211916			0.563211	-0.0617386
																	-0.365348	-0.201358			0.363694	-0.711842
																	-0.18004	0.312731			0.970996	-0.0784166
																	-1.69533	-0.285587			0.782593	0.200053
																	-0.421648	-0.215004			0.306637	0.0833603
																	-0.263727	-0.0245941			0.579761	-0.106984
																	-0.424002	-0.00273071			0.835175	-0.145814
																	-0.24696	0.249129			0.470287	-0.574684
																	-1.11422	-0.336207			0.452675	-0.444954
																	-3.00996	-1.07243			0.331022	-0.733447
																	-0.965418	-0.449152			0.826853	-0.481022
																	-0.221769	-0.356264			1.50761	-0.528591
																	-0.472351	-0.887185			0.481704	-1.04798
																	-0.800512	-0.336226			0.266342	-0.0666165
																	-1.0763	-0.636559			0.208102	-0.380459
																	-0.43668	-1.04057			0.708607	0.389207
																	-0.532269	-0.736421			0.599576	0.177258
																	-0.31591	0.144445			0.179177	-0.199162
																	-0.308306	0.18673			1.195	-0.582816
																	-0.198562	-0.583585			0.243822	-0.170746
																	-0.34177	-0.096333			0.310604	0.26355
																	-0.253228	-0.675878			0.440845	-0.228375
																	-0.64813	-0.287542			0.207234	0.000287344
																	-0.750758	-0.422575			0.121641	-0.28863
																	-1.10429	0.117458			0.221419	0.105499
																	-0.489811	-0.980786			0.400645	-0.138469
																	-0.334848	-0.00808166			0.404447	-0.632571
																	-0.299114	0.180036			0.603342	-0.283564
																	-0.534157	-1.05053			0.32081	0.159718
																	-1.19283	-1.12992			0.542319	0.588475
																	-0.374512	-0.292591			0.42316	-1.10052
																	-0.650209	-0.540521			0.835077	-0.406809
																	-0.210614	-0.0122375			0.537905	0.0973281
																	-0.180915	0.379458			0.414501	0.265804
																	-1.1287	-0.468981			0.362539	0.140296
																	-1.06277	-1.75149			1.35507	-0.272382
																	-0.581325	0.200625			0.384422	-0.581346
																	-0.218093	0.445764			0.437577	-0.198428
																	-0.471569	-0.459779			0.165785	-0.349813
																	-1.52612	-1.05703			0.24621	-0.307485
																	-1.50095	-1.43006			0.723145	-0.413746
																	-0.298576	0.193753			0.997855	-0.212461
																	-0.337509	-0.362906			0.733568	-0.701488
																	-0.451276	-0.0958901			0.824149	-0.139563
																	-0.457188	-0.104842			0.570471	-0.20459
																	-0.775323	-1.01807			0.567576	-0.79832
																	-0.738014	0.0437638			0.284741	0.0257945
																	-1.20577	-0.144961			0.44276	-0.272812
																	-0.160499	-0.490931			0.296164	-0.129239
																	-1.24446	-0.721168			0.194935	-0.0388512
																	-0.176173	0.500139			0.300235	-0.209511
																	-0.902314	0.0508761			1.77916	0.116616
																	-0.40059	0.199492			0.767643	-1.69844
																	-3.0229	-0.171304			0.113463	0.426497
																	-3.0673	-1.41974			1.00684	-0.248861
																	-0.350608	-0.282692			0.0826915	-0.493195
																	-1.19283	-1.09248			1.39213	-0.879023
																	-1.06104	-0.444733			1.26945	-0.412122
																	-0.250605	0.00783116			0.207709	-0.401935
																	-0.242452	-0.0201864			0.271839	0.297482
																	-0.471016	-0.353131			1.4945	-0.146264
																	-0.30673	-0.316345			0.234111	-0.516605
																	-1.62047	-0.35385			0.594626	-1.11907
																	-0.354796	0.0410405			0.298114	-0.215637
																	-0.396582	-1.26686			1.04925	-0.422756
																	-0.707402	-0.873549			3.64006	-0.405438
																	-0.19586	0.398677			2.60159	-0.659969
																	-0.562542	0.556592			1.56206	0.0570219
																	-0.363793	-0.0478899			0.600533	-0.131098
																	-0.784364	-0.57193			0.194327	-0.188598
																	-0.20921	-0.103783			0.323936	0.379094
																	-0.1878	-0.577589			0.438827	-0.428829
																	-0.235777	-0.0325797			0.160033	-0.367629
																	-1.13988	0.0374135			0.435723	-0.20183
																	-0.51284	0.0539698			0.226232	-0.0546397
																	-0.419485	-0.0351094			0.323732	-1.02632
																	-0.170483	-0.151703			0.586721	-0.730684
																	-0.204934	0.00496028			0.313896	-0.771751
																	-0.360131	-0.714022			0.427508	-0.714343
																	-0.366858	-0.40383			0.864202	1.09857
																	-0.17018	-0.210039			0.289323	0.358951
																	-0.27112	-0.433346			1.01609	0.294862
																	-0.272495	-0.256021			0.242386	-1.09612
																	-0.458119	-1.12933			0.37076	-0.578832
																	-0.929795	-0.380352			0.183639	-0.050103
																	-0.429161	0.460921			0.548638	-1.08547
																	-1.5254	-0.634018			2.07021	0.413171
																	-0.976337	-0.825738			0.289614	-0.182896
																	-0.51807	0.0289066			0.287337	-0.620874
																	-0.710739	0.0727792			0.578694	-1.02034
																	-0.626014	-1.59574			0.899094	-0.357233
																	-0.423657	-0.202362			0.132363	-0.174194
																	-0.217186	-0.209405			0.926247	-0.165751
																	-0.457691	-1.35044			0.484392	-0.362157
																	-0.352652	-0.442431			0.696287	0.107861
																	-0.31522	-0.117172			0.475902	-0.302944
																	-0.252177	-0.760026			0.752536	0.320394
																	-0.259873	-0.49615			0.455792	-0.421894
																	-1.057	-2.06917			0.588276	0.0808198
																	-0.21282	-0.391363			0.413922	0.58575
																	-0.420239	0.987779			1.17349	-0.295342
																	-0.691524	-0.0935568			0.491309	-0.155173
																	-1.55896	-0.31218			0.708161	-0.272085
																	-1.57872	-0.472951			0.265243	-0.272424
																	-0.733001	-0.113524			1.37864	-0.0311224
																	-1.06545	-0.577979			1.16525	0.0546597
																	-0.457072	-0.122448			0.485598	-0.785427
																	-0.331854	-0.242331			0.385865	-0.277449
																	-0.176547	-0.536061			0.351916	-0.16026
																	-0.223335	-0.572429			0.27385	0.208704
																	-0.316328	-0.323015			0.403722	-0.160131
																	-1.18105	-1.06415			0.397986	0.337803
																	-0.225523	-0.258132			1.1291	-0.972014
																	-0.19083	-0.570695			0.565198	-0.162998
																	-0.218262	-0.514002			0.617308	0.195183
																	-0.168598	0.409167			1.21526	-1.13941
																	-0.646686	-0.907234			0.644052	-0.1385
																	-0.458333	-0.492684			0.918202	-1.02479
																	-0.408247	-0.404536			0.38979	-0.83854
																	-0.640656	-1.71298			0.947652	-0.177998
																	-0.470772	-0.0816758			0.753689	-0.827182
																	-0.619889	-1.12666			0.299423	0.785934
																	-0.371864	-0.450757			0.376398	-0.278589
																	-0.716391	-0.809223			0.251833	0.150101
																	-0.452959	-0.49161			0.223379	-0.0794394
																	-0.680016	-1.12597			0.346954	0.178481
																	-0.190813	-0.330416			0.397904	-0.0512057
																	-3.60787	-1.38289			0.578445	-0.180061
																	-0.382419	-0.742477			1.27349	-0.026424
																	-0.901858	-0.933433			0.33555	0.103431
																	-0.551772	-0.0476648			0.469169	-0.734665
																	-1.22454	-0.424953			0.314295	-0.43622
																	-0.398344	0.0775954			0.205751	0.103794
																	-0.442343	-0.221724			0.623986	-1.12212
																	-1.33579	-0.924253			0.612778	0.392238
																	-0.431544	-1.11202			0.194789	-0.227251
																	-0.333992	-1.18819			0.220849	0.193345
																	-0.404839	-0.301514			0.794766	-0.0598401
																	-1.15535	-0.442108			0.203042	-1.06788
																	-0.678256	-0.718712			0.152442	-1.08798
																	-0.293302	-0.298965			0.244713	-0.279873
																	-0.267723	0.259983			0.689294	0.337692
																	-0.150367	0.0258024			0.364171	-0.00402836
																	-0.709938	-0.433575			0.285218	0.116099
																	-0.831372	0.414646			0.359025	-0.494912
																	-0.226911	-0.667062			0.296083	-0.0648698
																	-0.209317	-0.800241			0.872126	-0.962947
																	-0.408097	-1.52306			0.27562	-0.512363
																	-0.169003	-0.45208			0.62867	-1.23069
																	-0.474068	-0.224945			2.4796	-0.722582
																	-0.177537	-0.512018			0.167139	-0.0913353
																	-0.334543	-0.310473			0.209619	-1.31074
																	-0.276216	-0.76059			0.429459	-0.347031
																	-0.536431	-0.573427			0.304721	0.520768
																	-1.56939	0.72636			0.428711	0.412292
																	-1.05081	-0.436196			0.996205	-1.16766
																	-1.30621	-0.133111			0.683035	-1.0206
																	-0.27384	-0.356217			0.695722	-0.273751
																	-0.188808	0.122594			0.204336	0.161277
																	-0.351527	-0.0684435			0.957731	0.554496
																	-0.216802	-0.286647			0.225217	-0.080518
																	-1.04844	0.203254			0.1729	-0.502773
																	-0.3891	-0.700032			1.1291	-0.86055
																	-0.292731	-0.686985			0.433768	-0.74072
																	-0.660334	-0.961062			1.55563	-0.976064
																	-0.693596	-0.355189			0.191901	-0.339479
																	-0.597742	-0.550263			0.217485	-0.315411
																	-0.6259	-0.264854			0.421831	-0.0992392
																	-0.42983	0.0779381			0.999603	-0.326863
																	-0.451141	-1.06402			0.404687	-1.64679
																	-1.07993	0.053639			0.360859	-0.370915
																	-0.639575	-0.855754			2.2666	-1.01214
																	-0.519736	-0.668125			0.721082	-0.0659571
																	-0.435247	-0.462441			0.425817	-0.0748847
																	-0.41083	-0.218218			1.2181	0.130379
																	-0.587967	-0.25743			0.860215	-0.357918
																	-0.224896	0.0203305			0.746362	-0.768024
																	-0.456244	-0.0725975			0.248565	-0.304666
																	-0.770805	-0.47874			1.90671	-2.22564
																	-0.735622	-0.999434			0.53618	-0.630288
																	-0.491673	-0.331286			1.67754	-0.66434
																	-0.402086	-0.250847			0.59923	0.211319
																	-0.196746	-0.0364427			0.23495	-0.0966658
																	-0.721077	-0.449374			0.197282	0.169251
																	-0.594927	-0.51412			0.413894	0.1177
																	-1.81673	-0.846198			0.894634	-0.299964
																	-0.215367	-0.522157			0.856802	-0.285128
																	-0.903576	-1.06517			0.360009	0.604846
																	-0.241457	-0.201697			0.4682	-0.765436
																	-0.125848	-0.218704			0.57813	0.258084
																	-0.455148	-0.862342			0.266357	0.701658
																	-0.99489	-0.662232			0.327169	0.606447
																	-0.304086	0.109205			0.115934	-1.11692
																	-0.701227	-0.56302			0.245888	-0.391771
																	-0.151808	-0.15089			0.275458	-0.382797
																	-0.251618	-0.358267			0.677177	-1.38002
																	-0.24787	-0.152354			0.82614	-0.913061
																	-0.328201	0.0432049			0.7949	-0.473086
																	-0.409372	-0.0723533			0.254814	-0.388906
																	-0.182879	0.0928525			0.174365	0.472199
																	-1.31147	-0.709605			0.655168	-1.02789
																	-0.323578	-0.390621			0.604109	-0.568284
																	-0.343805	-0.344487			1.59929	-0.580748
																	-0.249892	-0.388176			0.606002	-0.0680203
																	-0.199599	-0.102512			0.44392	-0.131376
																	-0.321958	-0.906052			1.15607	-0.062856
																	-0.535855	-0.264757			0.728749	0.0251705
																	-0.167482	-0.393753			0.893841	0.551279
																	-0.413745	0.0434031			0.540977	0.149469
																	-0.521567	-0.761076			0.362987	-0.547219
																	-0.256509	-0.132399			0.460846	-1.99179
																	-0.439883	0.104816			0.394823	-0.669434
																	-0.846026	-1.09531			0.611352	-0.00608527
																	-1.46348	-0.410664			1.00511	-2.13239
																	-0.256934	-0.367932			0.357782	-0.433136
																	-0.268305	-0.208432			0.754379	0.293717
																	-0.397156	-0.651729			1.04789	0.210999
																	-0.314819	0.172995			0.671206	-0.0698579
																	-0.656175	-0.0702727			0.138708	0.148768
																	-1.75987	-2.21932			1.78445	-1.222
																	-0.657619	-0.540006			0.932702	-1.05224
																	-0.346374	-0.85377			0.595417	-0.288312
																	-0.215663	-0.0398184			1.92819	0.0174925
																	-0.301896	-0.0319085			0.228307	0.119628
																	-0.940442	-0.504744			3.71406	-1.40292
																	-0.636155	-0.533942			0.771251	-0.110672
																	-0.504878	-0.153725			0.454598	-0.384548
																	-0.307424	-0.208106			0.314677	-0.608778
																	-0.591565	-1.36248			0.270572	-0.0571979
																	-1.16636	-1.22029			0.828233	0.0311933
																	-0.314871	-0.533832			0.427893	-0.180569
																	-1.30447	0.20397			0.427039	-0.609681
																	-0.65483	-0.0672977			1.32502	-0.322908
																	-0.726048	-0.0650527			0.396692	-0.0986083
																	-1.45033	-0.163561			0.164416	-0.584412
																	-1.46984	-0.0164518			0.210448	-0.631533
																	-0.812798	-0.453737			0.211938	-0.201368
																	-0.65367	-0.0789089			0.142133	-0.26134
																	-0.467936	-1.21739			0.220741	-0.212368
																	-0.170207	-0.0622239			0.192593	-0.358902
																	-0.214548	-0.629157			0.254965	0.128027
																	-0.849324	-0.684489			0.349442	0.373463
																	-1.51365	-1.24583			0.124946	-0.111597
																	-0.57872	-1.08381			0.227395	-0.280357
																	-0.595197	-0.436739			0.127229	-0.220049
																	-2.38923	-0.205061			0.187157	-0.0517888
																	-0.830259	-0.677187			0.149981	-0.2691
																	-0.62494	-0.608113			0.127607	-0.162424
																	-1.1429	-0.351534			0.120056	-0.280291
																	-0.213213	-0.494859			0.212634	-0.497236
																	-0.533642	-0.17154			0.135036	-0.273829
																	-0.639928	-0.847934			0.839285	0.00215608
																	-0.575856	0.0526309			0.49941	-0.499561
																	-1.35329	-0.134467			0.159799	-0.119333
																	-0.411575	-0.424144			0.192869	-0.194632
																	-0.330436	-0.606618			0.275754	0.140106
																	-0.435598	-0.22254			0.152166	-0.342123
																	-0.360092	-0.398592			0.384618	0.0748126
																	-0.748348	-0.386699			0.35438	-0.0548126
																	-1.09329	-0.270716			0.193038	-0.480433
																	-0.28123	-0.348282			0.204867	-0.332439
																	-0.31077	0.10537			0.593881	0.180215
																	-0.420006	-0.0826393			0.353973	-0.134099
																	-0.445595	-0.33283			0.7488	-1.11975
																	-0.399758	0.327792			0.205915	-0.227487
																	-0.816453	-0.0215103			0.291178	-0.825274
																	-0.816545	-0.729297			0.241487	0.0269575
																	-0.563128	-0.0239766			1.47186	-1.30154
																	-0.410771	-0.575463			0.520867	-0.988845
																	-1.33826	-0.911677			0.374398	-0.239254
																	-1.0673	-0.261345			0.812828	0.0356471
																	-1.39636	-1.21244			0.924629	-0.722341
																	-0.914844	-0.58061			0.392134	0.169375
																	-0.43503	0.307747			0.311515	-0.383578
																	-0.263602	0.224453			0.195951	0.183116
																	-0.947177	-0.711967			1.12632	0.163674
																	-1.13213	-1.76539			0.180859	0.185812
																	-0.162273	-0.0710872			0.851565	-0.766156
																	-1.0673	-1.25575			0.381434	-1.02027
																	-1.92506	-0.460719			1.20858	-0.146632
																	-0.536276	-0.697018			0.200878	-0.0421723
																	-0.288901	-0.391087			0.357225	-0.0867086
																	-0.366858	-1.40777			0.332059	-0.0572399
																	-1.29395	-0.229021			0.208808	-0.430628
																	-0.581515	-0.275956			0.982796	-0.971544
																	-1.60787	-0.23771			0.361526	-0.339112
																	-0.227496	0.0374349			0.454598	-1.03633
																	-0.419828	-0.0256786			0.298547	-0.00782175
																	-0.334229	0.24194			0.297846	-0.17486
																	-0.186466	0.432211			0.172485	0.0474814
																	-0.449569	0.0683807			0.479869	0.121443
																	-0.311092	0.145395			0.294716	0.304976
																	-0.561573	-0.443609			0.170559	0.018136
																	-0.13782	-0.23917			0.379643	-1.30001
																	-1.07404	-1.07677			0.566631	-0.764791
																	-0.411175	-0.384611			0.328043	-0.477583
																	-0.636248	-1.15474			0.939621	-0.801394
																	-1.56206	-1.26244			2.0244	-0.276643
																	-0.94415	-0.628761			0.183666	0.620801
																	-0.284501	-0.264052			0.310604	0.0671876
																	-0.40935	-0.87657			0.255169	-0.398366
																	-0.776466	-0.166027			0.220422	-0.297893
																	-0.317795	0.501122			1.43653	-0.859632
																	-0.305808	-0.0844008			0.336225	0.124125
																	-0.422971	-0.620944			0.246856	-0.162807
																	-0.94415	-1.44752			1.43166	-0.651345
																	-0.418681	-1.02041			0.319984	-0.377008
																	-0.438808	-0.414353			2.85157	-1.07327
																	-0.206492	-0.463391			0.179571	-0.865391
																	-0.132595	0.355682			0.408435	0.37382
																	-0.264538	-0.264925			0.411611	-0.328899
																	-0.291721	-0.104432			0.255733	0.127734
																	-0.351412	-0.913684			0.883987	-0.438326
																	-0.547631	-0.17794			0.276893	-0.473612
																	-0.302011	-0.59381			0.191422	-0.257833
																	-0.128665	-0.258054			1.50761	-0.30942
																	-0.376169	-0.379409			0.369413	-0.717793
																	-0.716391	-1.08359			0.22056	0.044377
																	-0.541524	-0.633264			0.644245	-0.857442
																	-1.46585	-1.30745			0.430002	0.524021
																	-0.594691	-0.433501			0.279924	-0.0549379
																	-0.224538	-0.216124			0.782593	0.103053
																	-0.772611	-0.964366			0.483814	-0.0746189
																	-0.295218	-0.304206			0.238952	-0.263553
																	-0.385474	-0.90277			0.574337	-0.0536521
																	-0.673146	-0.521288			0.475791	0.0227577
																	-0.173447	-0.766106			0.792064	-0.0739857
																	-0.561573	-1.1733			0.476667	0.166561
																	-0.477893	-0.524203			0.54529	-0.00158799
																	-0.26441	-0.601885			0.526315	-0.693371
																	-0.265594	0.363428			0.844341	-0.682425
																	-0.335154	-0.143354			0.730645	0.184802
																	-1.46916	-0.99324			0.526299	-0.770822
																	-0.18119	0.351042			0.222209	0.207991
																	-0.321225	-0.0561225			0.364119	-0.0327489
																	-0.479678	0.0443095			0.692793	-0.627141
																	-1.21792	-1.42041			0.636259	-0.254306
																	-0.895847	-0.666204			0.471051	-0.277093
																	-0.346452	0.409202			0.956034	-0.852611
																	-1.00153	-0.663152			0.340045	0.243563
																	-0.225891	-0.711895			0.201895	-0.461789
																	-0.558113	-0.351662			1.49905	-1.08749
																	-0.337252	-1.01859			1.18964	-1.13167
																	-0.96401	-0.124158			0.384051	-1.10669
																	-0.534617	0.282751			0.174619	-0.0270066
																	-0.262013	0.166088			0.58543	-0.559963
																	-0.749885	-0.395302			0.134488	-0.0426638
																	-0.383236	-0.0258045			0.311945	0.283293
																	-0.943051	-0.769951			0.943543	-0.781041
																	-0.273966	0.198907			0.373421	-0.139138
																	-0.251111	-1.12885			0.489232	0.068877
																	-0.520574	0.148767			0.965023	0.0587528
																	-0.425615	-0.439851			1.02844	-0.708262
																	-2.28594	-0.134675			1.27029	-0.209783
																	-0.285275	-0.0139792			0.337637	-0.272117
																	-0.243566	-0.0476016			0.95848	0.725715
																	-0.188248	0.449553			0.605127	-0.252336
																	-0.265639	-0.0550345			0.812037	-0.335112
																	-0.17711	0.365547			0.576558	0.152455
																	-0.278405	0.0809152			0.33628	-0.581923
																	-0.589945	-1.17736			0.841118	-1.03158
																	-0.946668	-0.814236			0.629997	-0.767539
																	-0.269158	0.143815			0.260038	-0.371952
																	-0.404775	0.325842			1.13885	-1.53024
																	-0.668239	-1.18938			0.515765	-0.294431
																	-0.506226	-0.788255			0.377337	-0.776274
																	-0.643846	-0.733336			1.09995	-1.15345
																	-0.518861	-0.902943			1.33967	-1.02384
																	-1.0948	-0.838082			0.40519	0.258593
																	-0.267516	0.21816			0.126258	-0.467543
																	-2.06038	-0.588342			0.30067	-0.735713
																	-0.571947	0.0148293			0.262139	0.481084
																	-0.329848	0.093387			0.555072	0.116941
																	-0.22632	0.827264			0.286143	-0.660329
																	-1.30979	-0.692733			0.371893	-0.166219
																	-1.29236	-0.926378			0.549546	-0.708642
																	-0.469213	-0.259512			1.08837	0.397547
																	-1.09329	0.219587			0.131336	0.357031
																	-0.246098	-0.310627			0.274671	-0.146538
																	-0.401256	-0.3397			0.878332	-0.107716
																	-0.669267	-0.304104			0.183704	-0.181253
																	-1.30831	-0.965339			0.367259	-0.476906
																	-1.13143	-1.66098			0.180032	-0.30496
																	-0.622663	-1.23899			1.66515	-0.150852
																	-0.30446	-0.394728			0.404511	-0.110406
																	-0.275291	-0.0615084			0.75925	-0.951981
																	-0.279013	-0.127473			0.245815	0.434597
																	-0.283034	-0.522897			0.344305	-0.151323
																	-0.223565	-0.943026			0.45423	-0.386653
																	-1.1413	-0.866228			1.01662	-0.341363
																	-0.275761	-0.197016			0.66132	-0.3506
																	-0.353582	-0.629102			0.815941	0.53727
																	-1.30061	-0.290554			0.652661	0.0858024
																	-1.66231	0.238555			1.00191	-0.16925
																	-1.50095	-1.45785			0.423028	-0.5037
																	-0.146204	-0.0944898			0.455725	0.0406459
																	-1.43453	-0.640077			0.501432	-0.0681154
																	-0.772926	-0.95868			0.177619	-0.247548
																	-0.498637	-0.978496			0.194133	0.0688541
																	-2.43569	-1.12334			0.591806	-0.767088
																	-0.528346	-0.62673			0.209067	0.280507
																	-0.150349	-1.01643			1.33967	-0.559816
																	-0.539446	-0.10237			0.507674	-0.00713931
																	-0.422075	-0.24626			0.829289	-1.04253
																	-0.423083	0.0423809			0.338228	0.0123465
																	-0.597901	0.0299627			0.721839	-0.742228
																	-0.430408	0.455405			0.501758	-0.772478
																	-0.315939	-0.0180113			0.527293	0.373876
																	-0.509953	-0.672862			0.648967	-0.373428
																	-0.212855	-0.0685908			0.380292	0.104911
																	-0.543378	-0.726775			0.280755	-0.48923
																	-0.65814	-0.673912			0.27005	-0.531927
																	-0.449321	-0.539379			0.374613	0.24532
																	-0.242681	-0.359489			0.1932	0.0900513
																	-0.305351	0.00235936			0.178009	-0.35308
																	-0.66401	-0.341328			1.2666	-0.735659
																	-1.00571	-0.56846			0.279607	-1.0982
																	-0.765354	-0.658567			0.322124	-0.19788
																	-0.428287	-0.50435			1.37486	-1.11906
																	-0.927979	-0.479445			0.191474	-1.31447
																	-0.373062	0.402803			0.700308	0.41436
																	-0.663792	-0.78038			0.895708	-0.0887195
																	-0.677129	-0.391238			0.596751	-0.166251
																	-0.680623	-0.477595			0.491669	-0.466207
																	-0.369418	0.201217			0.409481	0.248429
																	-0.130494	-0.194503			0.363594	-0.396295
																	-0.690329	-0.478387			1.23344	-0.921759
																	-0.588501	-0.0537869			0.634694	0.221148
																	-0.65885	-0.52455			0.190726	0.747405
																	-0.644392	-0.818283			0.258009	-1.30409
																	-1.03529	-2.3403			0.762971	-0.685621
																	-0.225518	-0.636326			0.406163	-0.400924
																	-0.300868	-0.13085			0.302649	0.142604
																	-0.217814	-0.0178823			0.394647	-1.24861
																	-0.447747	0.0388769			0.467213	-0.261109
																	-0.689566	-0.0747911			0.498067	-0.440552
																	-0.600487	-0.5872			0.230969	-0.122304
																	-0.848181	0.0844378			0.51852	-0.263668
																	-0.129313	-0.150527			0.882459	-1.10784
																	-0.102065	0.00776063			1.39213	0.00130867
																	-1.43384	-0.153602			0.268373	0.017492
																	-0.423004	-0.0656486			0.252568	-0.163281
																	-0.443254	-0.0173132			0.60108	0.0123411
																	-1.47036	-0.747323			2.29902	-0.838477
																	-0.260819	-1.12672			0.604184	0.225307
																	-0.387741	-0.188139			0.24316	-0.261767
																	-0.457	0.00239076			0.260001	-0.427945
																	-0.306247	-0.273007			0.395809	0.676224
																	-0.375504	-0.426062			0.704823	0.0536826
																	-0.304696	-1.0908			0.784451	-0.805833
																	-0.47761	0.135593			0.499049	-0.331584
																	-0.212671	0.396389			0.155978	-0.380137
																	-0.396184	-0.211358			0.22157	0.143561
																	-0.262057	-0.267394			1.95692	-0.0105539
																	-0.248037	0.0418414			1.21672	-0.0331851
																	-0.261192	0.109323			0.183802	-0.930662
																	-0.186729	-1.09514			1.80717	-0.463185
																	-0.352825	-0.837819			0.861619	-1.4755
																	-0.431709	-0.0926267			0.607146	0.318314
																	-0.786931	-0.592675			0.388449	-0.261045
																	-0.443891	-1.18812			0.526958	-0.467533
																	-0.357422	-0.126207			0.576558	-0.740591
																	-0.23227	-0.28197			0.374197	0.0413071
																	-0.218882	-1.71957			0.350714	0.241776
																	-0.696676	-0.829228			0.44276	-0.816083
																	-0.475847	0.176015			0.304553	-0.332508
																	-0.262032	-0.653333			0.275967	-0.341306
																	-0.258231	-1.35109			0.348382	0.522205
																	-0.231303	-0.690525			0.341877	0.0698598
																	-0.547875	-0.196254			0.541294	-0.693004
																	-1.68002	-1.34047			0.260071	-0.117043
																	-0.284572	-0.672907			0.875075	-0.520066
																	-0.146896	0.32736			0.603473	-0.186453
																	-0.347067	0.174819			0.171602	-0.0806782
																	-0.454321	0.227548			0.196527	-0.0494036
																	-0.144952	0.252053			0.836881	0.154757
																	-0.991195	-0.944572			0.122328	0.442689
																	-0.20815	-0.7603			0.623178	-0.331428
																	-0.403441	-1.08002			0.423612	0.248873
																	-0.22049	0.0959766			1.04195	-0.287094
																	-0.793817	-0.669483			2.64006	-2.08098
																	-0.288689	-0.2744			0.60964	-0.229753
																	-1.8095	-0.833783			0.284782	0.418938
																	-0.757892	-0.547596			0.603188	-0.57507
																	-0.250932	-0.125102			1.16792	-0.409019
																	-0.619362	-0.161631			0.696988	0.0896708
																	-0.207759	0.041148			0.313555	-0.462508
																	-3.00018	-1.02272			1.77065	-0.196547
																	-0.458811	-0.705163			0.269711	-0.590884
																	-0.260256	-0.111443			0.295836	-0.714617
																	-0.337922	-0.519991			0.273912	0.908786
																	-0.895992	-0.0454994			0.863567	-0.332982
																	-0.31351	-0.0411138			0.395772	-0.980269
																	-0.426537	0.0756035			0.496242	-0.361695
																	-0.670602	0.173566			1.1146	-0.224641
																	-0.376125	0.118264			0.989533	0.0808538
																	-1.20139	-0.223673			0.855331	0.412421
																	-0.258573	-1.31114			1.13536	-0.694083
																	-0.257989	-0.538582			0.474926	0.535898
																	-0.198789	0.158647			0.260963	-0.414926
																	-0.33868	-0.0145041			0.534771	-0.409166
																	-1.48234	-1.22339			0.347662	0.102657
																	-0.558719	-1.14934			0.326304	-0.567565
																	-0.406998	-0.521959			0.484498	0.0798994
																	-0.741722	-0.841071			0.433653	-0.375086
																	-0.226188	-0.541816			0.628354	-0.239555
																	-0.679759	-0.397917			1.36941	-1.27871
																	-0.575445	0.320547			0.229703	0.0583668
																	-0.155941	-0.386521			0.541399	-0.432184
																	-0.316455	-0.432679			0.729169	0.197413
																	-0.362156	0.104637			0.335144	0.0634285
																	-1.03529	0.0827948			0.478401	-0.18059
																	-0.41875	-0.463019			0.880072	-0.885335
																	-1.15806	-0.619433			0.572043	0.679137
																	-1.38923	-1.21169			0.40294	0.643832
																	-0.640781	-0.838402			0.462523	-0.238031
																	-0.431566	-0.253869			0.947349	0.28151
																	-0.719512	-0.273359			0.189926	-0.231998
																	-0.336193	0.5058			0.95507	-0.830277
																	-0.762416	0.0964587			0.473465	0.127819
																	-0.507562	-0.985937			1.72213	-0.316686
																	-1.83026	-0.696025			0.196492	0.324566
																	-0.850437	-0.0285268			0.304547	-0.106039
																	-0.698469	-0.928633			0.286973	-0.359198
																	-0.693727	-0.587717			0.351261	-0.0493772
																	-0.480631	0.14089			0.136095	0.216674
																	-0.780703	-0.957253			0.257637	0.57413
																	-0.391929	-0.844492			0.159333	0.0686218
																	-0.282771	-0.165427			0.595709	-0.24772
																	-0.306577	-0.185126			0.180133	0.062032
																	-0.882974	-0.555754			0.274876	-0.275333
																	-1.02797	-0.745413			0.199861	-0.140672
																	-0.601634	0.270681			0.18993	-0.0363017
																	-0.217885	0.00429671			1.08303	-0.0324111
																	-0.19762	0.279819			0.273364	0.0113834
																	-0.567033	-0.360955			0.335302	0.536875
																	-0.296217	-0.498218			0.211599	-0.167579
																					0.18647	-0.216407
																					0.316542	-0.467485
																					0.468369	0.417926
																					0.256264	-0.112844
																					0.381693	-0.232169
																					0.478735	-0.685074
																					0.143182	-0.166596
																					0.662531	1.97312
																					0.870181	0.659716
																					0.499774	-0.205191
																					0.167081	-0.132909
																					1.08603	-1.58128
																					0.637246	-0.381465
																					0.52231	-0.885307
																					0.273995	-1.004
																					0.219789	0.122505
																					0.308302	-0.588131
																					0.395213	0.151974
																					0.344667	-0.190957
																					0.258055	-1.28524
																					0.653967	0.321752
																					0.384938	-0.523269
																					0.395284	-0.0456319
																					0.444285	-1.17264
																					0.276568	0.278799
																					0.447987	-0.591151
																					0.251173	-0.10367
																					0.217248	0.185481
																					0.743733	-0.0657467
																					0.647566	-1.1081
																					0.478643	-0.0796523
																					0.918202	-0.894418
																					0.33899	-0.352682
																					1.80717	-1.33615
																					0.457425	-0.174436
																					0.301046	0.166258
																					0.223205	0.597419
																					0.32125	-0.00478885
																					0.511432	-1.43015
																					1.12552	-0.520739
																					1.18355	-0.78691
																					0.648473	-0.413746
																					0.323335	0.141671
																					0.787132	-0.503871
																					0.353998	0.142921
																					1.13269	-0.71593
																					0.370107	-0.300057
																					0.366242	0.0930157
																					0.432323	-0.316479
																					0.473434	-1.91889
																					0.415095	-0.225608
																					0.471141	-0.0669981
																					0.295272	-0.318586
																					0.286923	0.657721
																					0.410184	0.459129
																					0.603638	-0.959179
																					0.357879	-0.281547
																					0.688751	-0.47691
																					0.639351	-0.668083
																					1.2572	-1.31437
																					0.672241	-0.469982
																					0.723339	-0.227671
																					0.369881	-0.292241
																					0.57823	0.548156
																					0.546167	0.151005
																					0.220011	-0.22369
																					1.35561	-0.602798
																					0.570599	-0.0943072
																					0.495756	-0.328291
																					1.01362	-0.392459
																					0.222328	-0.27442
																					0.749068	-0.985051
																					0.128021	0.258021
																					0.294499	-0.771384
																					0.649291	-0.422941
																					0.650033	-0.0603496
																					1.24735	-1.15854
																					0.195893	-0.0513064
																					0.619544	-0.456547
																					1.13937	0.0243127
																					0.164357	0.219125
																					0.369228	0.0588926
																					0.389751	-0.246197
																					0.290316	0.0502139
																					0.153139	0.420896
																					0.800218	0.608103
																					0.277963	0.221663
																					1.58478	-0.739573
																					0.365097	0.260579
																					0.65152	0.139405
																					0.648473	-0.174223
																					0.500466	-0.364516
																					0.21821	-0.477811
																					0.42678	-0.0706889
																					0.6171	-0.184393
																					0.868572	-1.15051
																					0.489744	-0.599289
																					0.950129	-0.579559

## Sheet: Fig.4
Fig.4g	SMYD5	SMYD5 + CTD	SMYD5 + CTD-p
1	1	1.3	1.4
2	1	1.19	1.09
3	1	1.63	1.3

## Sheet: Fig.5
Fig.5f	FL	ΔC	ΔN	∆SET	SETD2
1	1	0.778381	0.914734	0.501243	0.390362
2	1	0.669996	1.1523	0.290092	0.201148
3	1	0.73152	1.29038	0.250656	0.460245
Fig.5g	FL	∆C
1	1	1.20116
2	1	0.940384
3	1	0.970558
Fig.5j	FL	FL+CTD	ΔC+CTD	ΔN+CTD
1	1	1.28881	0.86364	0.937295
2	1	1.50509	0.388446	1.44214
3	1	1.51979	0.42479	1.34867

## Sheet: Fig.6
Fig.6i	FLAG (KO + Smyd5-FL)	ΔH3K36me3 (KO + Smyd5-FL) - KO		Fig.6j	FLAG (KO + Smyd5-ΔC)	ΔH3K36me3 (KO + Smyd5-ΔC) - KO			Fig.6k	WT Repeat #1	WT Repeat #2	Smyd5 KO #1	Smyd5 KO #2	KO + Smyd5-FL Repeat #1	KO + Smyd5-FL Repeat #2	KO + Smyd5-ΔC Repeat #1	KO + Smyd5-ΔC Repeat #2
	868.955	3328.12			561.572	2372.29			0610040J01Rik	-1	-0.271123	0.609323	1	-0.356547	-1	0.672638	1
	576.484	2808.09			2263.22	1911.28			1700030C10Rik	-1	-0.883509	1	1	-0.417123	-0.825085	0.0132359	1
	1953.52	2983.77			1950.91	956.326			2810013P06Rik	0.448191	-1	1	0.708499	-0.88649	-1	0.688795	0.542469
	1953.52	2983.77			1950.91	956.326			4930413G21Rik	-1	-1	1	0.782607	0.0905801	-0.959986	1	0.0211523
	1767.65	1387.76			2072.26	1361.67			4933404O12Rik	0.468837	0.533767	-1	-0.559542	0.755067	0.507825	0.129467	0.433777
	214.65	874.91			1324.81	368.945			A2m	0.247517	0.193577	-1	-0.82998	1	1	0.023031	-0.583545
	214.65	874.91			1324.81	368.945			AA623943	0.339544	-1	1	0.863678	-0.482637	-0.457286	1	-0.753607
	1403.68	1481.81			619.421	1264.34			Acsf2	-1	-1	1	1	-0.186436	-0.787455	1	0.0498593
	1087.49	1584.71			622.421	1345.51			Acyp1	-1	-0.679613	1	0.910121	-0.128556	-0.493353	0.163397	0.365097
	741.751	1395.08			102.24	859.936			Adcyap1	-0.961939	-0.620629	0.525626	1	-1	0.204342	1	-0.335918
	229.301	286.931			613.275	177.672			Adgrb2	1	0.730601	-0.848204	-1	0.96252	0.910587	-1	-0.430373
	229.301	286.931			613.275	177.672			Adgrl1	1	1	-1	-0.907033	0.591697	0.526636	-0.0445882	-0.898071
	802.071	694.854			0	-44.0566			Adrb3	-1	-0.197387	0.814662	1	-1	-0.28855	0.602019	-0.0936357
	416.487	1018.32			36.693	803.993			Ahsg	-1	-0.270354	1	1	-1	-0.379325	0.0643957	0.370149
	416.487	1018.32			36.693	803.993			Ak3	0.949073	1	-0.829073	-1	0.457262	1	-0.615497	-0.841545
	416.487	1018.32			36.693	803.993			Akr1b10	1	0.894464	-0.908484	-0.787886	-0.357662	1	-0.865193	-0.618811
	1334.9	2532.07			2069.87	1908.71			Ankrd12	-0.261296	-1	1	1	-0.419127	-0.356639	-1	1
	1334.9	2532.07			2069.87	1908.71			Ano3	0.0225154	-0.751785	0.691362	1	-0.667467	-1	-0.0731702	1
	350.296	1113.86			953.741	608.878			Ap4s1	0.114179	1	-0.975173	-1	-0.478685	1	0.193286	-0.468304
	350.296	1113.86			953.741	608.878			Apobec3	1	1	-1	-0.836467	0.0575321	0.367196	0.118802	-0.139749
	408.543	845.657			1834.35	339.588			Arfgap3	-1	0.0214421	0.7288	0.780236	-0.515592	-0.532503	0.795937	0.750025
	0	705.291			0	73.3332			Arhgef2	1	0.595523	-1	-1	0.462124	1	-0.348663	-0.422624
	0	705.291			0	73.3332			Arl4a	1	1	-1	-0.992558	0.574728	-0.0587271	-0.92816	0.361161
	0	705.291			0	73.3332			Aste1	0.476036	1	-0.463343	-0.545513	-0.00584007	1	-1	-0.200791
	290.06	1377.25			634.597	630.608			Atf7	-1	-0.111018	1	1	-1	-0.157188	-0.384079	-0.00435949
	290.06	1377.25			634.597	630.608			B9d1	0.626812	0.827754	-0.728791	-1	0.77074	0.751423	-0.103765	-0.0916235
	290.06	1377.25			634.597	630.608			Bbs10	-1	-0.526517	0.410896	1	-0.480467	-0.123968	1	0.457125
	290.06	1377.25			634.597	630.608			Bcl2l14	0.538707	0.646258	-1	-1	0.373425	1	0.763887	-0.361315
	377.403	256.517			726.436	684.491			Btbd19	-1	-0.168317	0.889854	0.900406	-0.192814	-1	0.416616	1
	599.403	1554.22			1130.27	666.004			Cacng7	1	0.474327	-1	-1	0.793858	0.190834	0.0524536	-0.350348
	420.07	671.803			355.402	433.998			Camkk2	1	0.866984	-1	-1	1	-0.353091	-0.15406	-0.202941
	396.753	667.735			352.907	414.387			Ccnd2	0.840028	1	-1	-0.182324	0.44477	1	-1	-0.840105
	1587.21	1952			21.584	1279.22			Cdca7l	0.617966	1	-1	-1	0.651323	0.788302	-1	0.341032
	233.52	222.62			914.025	182.852			Cdkn2a	1	-0.102562	-0.389216	-1	1	-0.416995	0.643827	-0.172722
	233.52	222.62			914.025	182.852			Cdr2l	1	1	-0.940507	-1	-0.0989598	0.975908	-0.416029	-0.595399
	24.7641	331.836			170.4	278.722			Cenpv	0.365065	1	-1	-1	1	0.362386	0.706483	-1
	24.7641	331.836			170.4	278.722			Ckb	-1	-0.983954	1	1	-0.3749	-1	0.58396	0.365427
	910.701	1017.49			576.395	847.502			Col20a1	-0.918405	-0.408638	1	0.7049	-0.918405	-0.223589	1	-0.918405
	510.35	848.393			404.975	223.301			Col9a3	-0.88795	-0.0829527	0.672104	1	-0.946951	-1	0.563215	0.534204
	510.35	848.393			404.975	223.301			Crabp1	1	-0.207986	-0.92154	-1	1	0.272262	-0.974354	0.073865
	0	15.1727			6.816	86.2821			Crmp1	1	1	-0.375596	-1	0.131172	0.600169	-0.483816	-0.217222
	366.163	428.757			258.327	528.532			Ctps2	0.915117	0.970032	-0.636176	-1	0.826366	0.599258	-0.045149	-0.917329
	366.163	428.757			258.327	528.532			Cyp2s1	-0.899643	-0.418343	0.582941	1	-0.121452	-1	0.288831	-0.335617
	366.163	428.757			258.327	528.532			Cyp4f16	-0.897306	0.0249425	1	1	-0.0559208	-1	-0.0583648	0.498706
	1184.21	506.305			981.743	217.256			Dapp1	0.769188	1	-1	-1	0.0367539	1	-0.250523	-0.476039
	3916	3465.95			2336.53	2247.23			Dixdc1	0.630559	1	-0.648867	-1	0.639497	0.276681	-0.593077	0.282182
	1072.82	1333.64			1590.37	440.384			Dmtn	0.974324	1	-1	-1	0.896534	0.5353	-0.637015	-0.547077
	66.7169	154.666			0	125.886			Dok2	0.804068	-0.158235	-1	-1	0.803108	1	0.126973	-0.577224
	1775.54	2322.22			1866.07	1547.29			Dusp4	-0.43055	-0.929522	0.910055	0.968787	0.100401	-1	-0.390736	1
	2381.02	2893.64			2370.29	1713.39			Dusp8	-0.921023	-0.921023	0.367071	1	-0.302672	-0.921023	0.362837	0.340545
	2381.02	2893.64			2370.29	1713.39			Ebf1	-1	-0.526912	1	1	-0.306484	-1	-0.005195	0.485345
	99.741	961.354			708.583	375.682			Efnb1	1	0.523298	-1	-1	0.760347	0.0692977	0.463064	-0.893498
	0	31.2085			21.6972	-0.34433			Eif4a3l1	-1	-0.90675	0.990722	0.98928	-0.300209	-1	0.712639	0.890649
	2680.05	3046.35			3875.73	1665.52			Elf4	1	0.0565506	-0.0127695	-1	1	0.0420981	-0.27965	-0.397923
	767.871	1316.69			1524.44	819.055			Eps8	-0.940001	-0.985483	1	1	-0.537661	-0.880198	-0.0451649	0.745552
	0	605.622			623.53	620.569			Esx1	1	0.806635	-0.457534	-1	0.993062	0.484838	-1	-0.196407
	0	605.622			623.53	620.569			Faap24	0.670222	1	-1	-0.519166	0.676715	0.0809027	-0.297162	-0.364448
	1778.67	1115.26			445.201	731.705			Fam169a	1	0.973471	-1	-1	0.10942	0.654845	-0.308329	0.378662
	1778.67	1115.26			445.201	731.705			Fam83b	-1	-0.744215	0.9348	0.581928	-0.453895	-1	1	0.666612
	0	177.556			743.864	203.282			Fbxo4	-1	0.0584576	0.912828	0.515975	-0.74257	-0.719915	0.0225091	1
	0	177.556			743.864	203.282			Fcgr2b	1	1	-1	-0.756004	-0.378065	0.821523	-0.884406	-0.117692
	150.95	627.194			350.224	677.31			Fdx2	-0.961364	-0.151927	1	1	-0.218243	-0.961364	0.440247	-0.961364
	150.95	627.194			350.224	677.31			Fggy	-0.0529952	1	-1	-1	0.170249	0.943604	0.668004	-0.613989
	165.696	870.486			441.617	397.319			Fgr	-0.493634	1	-0.933249	-0.637504	0.139185	1	-0.140696	-0.933249
	480.689	712.057			187.1	1069.08			Fhl3	1	0.816486	-1	-1	0.565409	0.543636	0.4883	-0.927488
	480.689	712.057			187.1	1069.08			Firre	-1	-0.880391	1	0.324072	-0.868292	-0.177148	0.0713777	1
	56.2213	1250.92			0	703.313			Fkbp6	-1	-0.383341	1	1	-0.735483	-0.434471	0.0817819	0.822458
	282.257	1337.52			942.124	760.305			Flvcr2	0.440028	-1	0.632535	1	-1	-0.680891	0.0430307	0.966661
	282.257	1337.52			942.124	760.305			Fmr1nb	-0.35728	-1	1	0.948928	-0.23472	-1	0.814711	0.498244
	282.257	1337.52			942.124	760.305			Fn3krp	-0.0603651	-1	0.932723	0.947329	-1	-0.323923	0.500324	0.852077
	282.257	1337.52			942.124	760.305			Foxp1	1	0.430228	-0.644875	-1	0.218369	1	-0.845681	0.329595
	282.257	1337.52			942.124	760.305			Glt1d1	1	1	-1	-1	0.473076	0.129622	-0.428927	-0.305132
	515.56	1169.04			697.368	727.935			Gm10336	-1	-1	1	1	-0.332157	-0.220082	0.332148	0.196757
	665.978	2470.06			3989.19	1170.58			Gm11944	-0.968837	-0.264355	0.934076	1	-1	-0.0758455	0.504055	-0.0388173
	665.978	2470.06			3989.19	1170.58			Gm13580	-0.641969	-0.28756	0.906734	1	-0.474746	-1	-0.157095	1
	665.978	2470.06			3989.19	1170.58			Gm2a	-0.150056	-0.591558	1	0.887168	-0.850532	-0.450998	-1	0.603466
	1560.13	2810.7			1910.15	2108.06			Gm4971	-0.594644	-0.957877	-0.109478	1	-0.931385	-0.890236	1	1
	1560.13	2810.7			1910.15	2108.06			Gm5039	-0.516842	-0.910121	0.242626	0.423988	-0.481786	-0.966262	0.0889089	1
	1560.13	2810.7			1910.15	2108.06			Gm8801	1	0.78092	-0.24731	-1	0.229423	0.577175	-1	0.0888811
	1560.13	2810.7			1910.15	2108.06			Gne	0.122482	1	-0.357929	-1	1	0.439204	-0.664075	-1
	1560.13	2810.7			1910.15	2108.06			Gpcpd1	0.845312	-0.113322	-0.73669	-1	-0.697987	1	-0.679546	0.995634
	33.4797	1778.06			1123.44	901.402			Gprc5b	0.568788	1	-1	-0.65963	0.702285	0.90275	-0.0931749	-0.919843
	149.389	1254.03			1210.69	907.934			Gpsm3	-0.291809	1	-1	-1	0.0903146	0.800177	0.197525	-0.0990857
	1323.72	1633.38			779.155	754.583			Greb1	1	1	-1	-1	-0.029135	0.584635	-0.58477	-0.276697
	1323.72	1633.38			779.155	754.583			Gsc	-0.570868	1	-1	-0.576607	1	0.476835	-1	0.272543
	532.148	1796.38			204.015	1130.6			Gsta3	0.929775	1	-0.685604	-1	0.360406	0.0415559	0.365099	-0.622347
	618.15	1162.9			321.725	691.549			Gsto1	1	0.0303174	-1	-1	0.0241818	1	-0.311642	-0.625892
	2696.2	1835.36			1458.2	1397.41			Gtsf1l	-0.839115	-0.600036	0.676715	0.599308	-0.548219	-1	0.369365	1
	232.623	385.551			1317.45	497.423			Hck	1	0.831241	-1	-1	0.383538	0.460778	0.073762	-0.14653
	1272.49	1740.05			1621.81	939.684			Hes6	-0.190751	1	-1	-1	1	0.18653	-0.0375342	-0.274544
	117.15	801.111			59.5264	289.719			Hjurp	-0.792341	-0.882346	1	0.376241	-0.270095	-1	0.163963	0.744145
	117.15	801.111			59.5264	289.719			Hmga2	-0.919686	-1	1	1	-0.241331	-0.230534	0.0893068	0.477969
	216.221	1323.98			533.013	645.652			Ido2	0.206066	-0.845585	1	1	-0.749709	-1	0.750717	-0.851446
	27.224	1155.84			713.101	612.732			Ift81	0.136564	0.548876	-0.646167	-1	-0.395874	0.998791	1	-0.998295
	3071.83	2252.58			2012.44	1328.4			Ihh	-0.939355	-0.939355	1	1	-0.232474	-0.939355	0.503406	-0.196548
	3071.83	2252.58			2012.44	1328.4			Insr	-0.580827	-0.705124	0.598953	1	-0.0089662	-1	-0.873165	0.697519
	132.518	394.074			89.8572	206.412			Kcnj12	1	0.65384	-0.483629	-1	0.536403	-0.207353	0.0805278	-0.0574912
	1507.2	1184.22			1208.05	811.261			Klk10	1	0.709661	-0.968596	-1	0.687902	-0.249966	-1	0.868297
	1455.28	1180.71			1208.03	875.919			Lama5	-0.610224	-0.580974	1	1	-0.508521	-1	-0.107744	-0.220526
	1455.28	1180.71			1208.03	875.919			Lars2	0.569128	0.0540197	-0.928758	-0.761063	1	1	-0.702841	-0.965229
	459.435	2162.21			693.408	731.786			Lgals3	-0.658674	-1	1	1	-0.114486	-0.549162	0.688322	-0.491563
	359.802	2255.32			508.021	853.679			Lpcat3	0.675443	1	-0.953423	-1	1	0.564135	-0.499105	-0.847859
	359.802	2255.32			508.021	853.679			Lrrc1	1	-0.420714	-0.568896	-1	0.0383368	0.96804	-0.705357	0.232543
	1340.8	2315.95			373.981	1040.4			Mettl7a1	0.986209	-0.534065	-1	-1	0.911471	1	-0.568165	-0.0394735
	0	72.0668			0	78.7468			Mfap3l	-0.727301	-0.766419	1	0.145866	0.0464803	-1	0.988541	-0.225201
	19.6411	381.554			68.1604	180.436			Mfsd1	-0.891383	-0.835001	1	1	-0.637033	-0.518241	-0.585941	0.596002
	433.001	529.633			0	214.194			Mgll	-1	-1	0.901157	0.497162	-0.789995	-0.21135	1	0.968319
	433	557.599			0	228.309			Mgmt	-0.466881	-1	1	0.669129	0.0400101	-0.693455	0.291499	0.225039
	1616.59	1755.61			3083.29	1683.22			Mipol1	1	-0.137314	-1	-0.625467	-0.0986395	1	0.262086	-0.481146
	1616.59	1755.61			3083.29	1683.22			Misp3	-0.466024	1	-0.372786	-1	0.47578	0.399516	0.770064	-0.631857
	1838.54	972.609			197.552	845.895			Mmp14	0.883604	1	-0.856787	-1	0.291816	0.687201	-0.786313	0.0751178
	133.444	156.328			134.843	92.0946			Mok	1	0.0163195	-1	-0.768003	0.600034	0.462729	0.20904	-0.132368
	133.444	156.328			134.843	92.0946			Mrm2	0.318196	1	-0.863909	-1	0.773266	1	-0.111698	-1
	2144.41	1534.62			943.038	692.839			Msantd3	1	1	-1	-1	0.281715	0.199001	0.322788	-0.296928
	2144.41	1534.62			943.038	692.839			Myo1g	0.967435	0.691044	-1	-1	1	0.142652	0.0236031	-0.0161766
	2144.41	1534.62			943.038	692.839			Nab1	-0.0211365	-0.541732	0.736904	1	-1	-0.521591	0.748476	-0.646932
	2144.41	1534.62			943.038	692.839			Nckap5l	0.976908	1	-0.830087	-1	0.382776	0.747832	0.139529	-1
	2144.41	1534.62			943.038	692.839			Neat1	-0.543176	-1	1	1	-1	-0.383793	0.124781	0.962983
	2144.41	1534.62			943.038	692.839			Nphp4	1	-0.124519	-1	-1	0.737646	0.849357	-0.817691	0.609447
	2801	614.378			1882.92	649.811			Nup62cl	-0.42688	-0.863991	0.809922	1	-1	0.210026	-0.750081	1
	2801	614.378			1882.92	649.811			Nwd2	-1	-1	1	1	0.473218	-1	0.572124	-0.463395
	1166.69	1044.34			918.91	632.818			Pcdhgb8	-0.373244	-1	1	0.382602	-1	-0.295212	0.781901	0.915224
	2268.55	1228.96			542.479	474.752			Pdzd4	1	1	-1	-1	0.902242	-0.480842	0.0568019	0.0660156
	2268.55	1228.96			542.479	474.752			Phldb2	0.0639968	-0.679733	0.885381	1	-0.391345	-1	-0.345007	0.820672
	2268.55	1228.96			542.479	474.752			Pknox2	-1	-0.299053	0.653841	0.765574	-0.287377	-1	0.600626	1
	1184.06	2279.4			4858.98	2278.44			Plk2	-0.51629	-0.26289	1	0.612706	-0.732592	-1	-0.384261	0.390535
	1184.06	2279.4			4858.98	2278.44			Ppfibp1	0.953031	1	-1	-1	-0.0469667	0.947723	-0.15435	-0.271835
	1184.06	2279.4			4858.98	2278.44			Ppp3ca	-0.710324	-1	0.798713	1	-1	-0.420658	0.398678	0.551819
	1496.81	2378.1			5200.02	2404.41			Ptpn21	-0.602956	-1	1	1	-0.312369	-0.896993	0.29155	0.653757
	16.5166	345.664			304.577	464.729			Rab6b	0.0443896	0.134274	-1	-1	1	1	0.141768	-0.553072
	1879.89	1257.97			1725.04	857.971			Rbm43	0.302851	0.824284	-0.976549	-0.773028	-1	1	-0.553441	0.39918
	1879.89	1257.97			1725.04	857.971			Recql	-0.00425577	1	-1	-0.748562	0.455339	0.981836	-1	-0.137016
	1195.01	1265.55			372.237	418.369			Rel	-0.61643	-0.890534	0.543327	1	0.0292994	-1	0.196821	1
	1424.38	889.634			542.248	664.196			Rell1	-1	-0.545781	1	1	-0.376833	-0.32701	0.117328	-0.28616
	1424.38	889.634			542.248	664.196			Renbp	-1	-1	1	1	-0.0242571	-0.563475	0.641388	0.141802
	1424.38	889.634			542.248	664.196			Rflnb	-1	0.0186843	1	0.257218	-0.0972631	-1	0.275157	1
	755.089	4467.47			1641.93	1676.55			Rgs3	-1	-0.347116	1	1	-0.934079	-0.124881	0.543702	-0.339422
	893.599	1451.27			2255.68	141.034			Rnd2	1	0.382974	-1	-1	0.737979	-0.210373	0.356022	-0.0146709
	893.599	1451.27			2255.68	141.034			Rnf144a	0.808833	0.801833	-1	-0.847764	1	0.426582	-0.0952772	-1
	893.599	1451.27			2255.68	141.034			Satb1	0.138024	1	-1	-0.5137	0.632119	1	-1	-0.630695
	893.599	1451.27			2255.68	141.034			Scara5	-1	-1	0.485323	1	-0.686445	-0.0917234	0.795282	-0.249259
	3394.08	1958.97			1634.15	1662.29			Scnm1	-0.309829	-0.978595	0.336936	1	-0.598438	-1	1	0.854479
	3394.08	1958.97			1634.15	1662.29			Setbp1	-0.018777	-1	1	0.826818	-1	-0.141583	-0.576312	0.961463
	3394.08	1958.97			1634.15	1662.29			Sfi1	-1	-1	1	1	-0.0610323	-0.560445	-0.226922	0.945768
	433.558	542.385			261.968	1331.19			Shisa4	-0.823795	-0.0475835	1	1	-0.823795	-0.823795	0.543524	-0.823795
	96.401	310.146			0	48.881			Shisa7	-0.132609	1	-0.779719	-1	0.475994	0.0133467	-0.747549	0.535772
	300.38	473.956			136.32	491.505			Slc4a5	-0.773242	-0.43959	1	1	-1	-0.607918	1	0.0769713
	99.071	387.779			1567.64	198.506			Slc4a8	1	0.325037	-1	-1	0.0338522	0.56515	-0.655903	0.225756
	99.071	387.779			1567.64	198.506			Slc8a1	0.287895	1	-1	-1	0.0659163	1	0.179373	-0.399547
	902.871	1765.11			338.522	972.796			Snhg11	-0.594529	-0.483696	0.902636	1	-1	-1	0.116737	0.760065
	1278.18	1479.88			1279.66	1299.68			Spn	0.791786	1	-0.964807	-1	1	-0.257282	-0.317988	-0.607023
	1278.18	1479.88			1279.66	1299.68			Srsf12	-0.907507	-0.25939	0.624697	1	-1	-0.650286	0.535608	0.247389
	1196.86	1567.53			1340.9	1390.68			Taco1	0.479969	0.637847	-1	-0.915225	1	0.0879278	-1	1
	316.317	1327.21			759.068	1748.42			Tagln3	0.976407	0.604507	-1	-0.221013	1	0.29623	-1	-0.177881
	368.165	3360.51			826.474	1938.35			Tbc1d10c	0.847627	0.78033	-1	-1	0.600352	0.418793	-1	0.915814
	1681.29	1242.84			542.591	1608.5			Tbc1d13	-1	-0.387666	1	1	-0.74339	-0.288093	0.0673309	0.116615
	1681.29	1242.84			542.591	1608.5			Tcstv3	-1	-1	0.902856	0.723867	-0.416433	-0.488812	0.446194	1
	1681.29	1242.84			542.591	1608.5			Thap7	-0.323929	-0.361461	1	0.496677	-0.736263	-1	0.644322	-0.254719
	1681.29	1242.84			542.591	1608.5			Tirap	-1	-0.027976	1	1	0.0938893	-0.497757	-0.0288681	0.00183939
	967.857	2275.65			101.899	1205.99			Tll1	-1	-0.854949	1	0.700235	-0.162069	0.0119019	-0.584432	1
	655.483	1883.37			101.899	926.462			Tmem151b	-0.208305	0.297047	-1	-0.811504	1	0.636121	-0.995025	0.499117
	0	10.2296			20.448	2.2097			Tmem229b	1	-0.0551332	-1	-1	1	0.805111	-0.435429	-0.346649
	367.967	491.653			614.642	446.996			Tmem92	-1	-0.97493	0.895202	1	0.115124	-0.891256	0.550861	0.793978
	331.956	927.509			703.251	899.778			Tpi1	1	0.676913	-1	-1	0.857835	0.143307	0.3615	-0.0240094
	633.64	2025.97			2437.57	1099.3			Trim43a	-0.0545031	-1	1	0.388291	-0.242128	-0.961237	-0.145148	0.462309
	168.699	1259.26			838.684	796.44			Trmt44	-1	-0.774577	0.972647	1	-0.778526	-0.909062	0.435183	0.593288
	168.699	1259.26			838.684	796.44			Tsix	-0.66909	-1	1	0.996681	-0.519657	-0.136713	0.246877	0.826046
	168.699	1259.26			838.684	796.44			Ttc21b	1	0.165464	-0.801202	-0.838111	0.906175	0.24489	-1	-0.136429
	50.205	1340.42			2272.05	935.626			Ttll13	-1	-0.228484	1	1	-0.615389	-0.821269	0.555521	0.328347
	300.338	1215.47			1292.7	1991.67			Tubb3	1	0.889268	-1	-1	0.450009	0.72444	0.0838115	-0.334047
	300.338	1215.47			1292.7	1991.67			Ubr4	-0.834085	-0.743736	1	1	-0.299264	-0.526532	-0.2289	-0.528208
	300.338	1215.47			1292.7	1991.67			Ucma	1	0.0733891	-1	-1	0.811336	0.325345	1	-0.850756
	895.158	642.505			1527.01	579.761			Usp17le	-0.828463	-1	0.599405	1	-0.535819	-0.970999	0.056673	1
	895.158	642.505			1527.01	579.761			Ydjc	1	0.871522	-0.83812	-0.976449	-0.21489	0.930574	-0.741433	-0.667427
	895.158	642.505			1527.01	579.761			Zdhhc23	1	0.323747	-1	-0.477666	0.0230214	1	-0.367881	-0.817801
	1109.51	694.427			1524.73	584.951			Zfp185	-0.854707	-1	0.981797	1	-0.661104	-0.524075	0.0251647	0.167211
	0	217.2			0	74.6142			Zfp951	-1	-0.692823	1	0.499697	-0.364587	-0.132217	0.278063	1
	1983.06	1779.57			2619.22	1415.05			Zfp952	0.29132	0.609965	-1	-1	0.375969	0.954115	1	-0.864511
	636.657	679.519			803.289	868.686			Zfp995	0.212689	1	-1	-0.846717	0.211617	0.140894	-0.939011	0.571209
	636.657	679.519			803.289	868.686			Zic2	1	1	-1	-0.699035	0.435866	0.27355	-0.710119	-0.417023
	636.657	679.519			803.289	868.686			Zscan4a	-0.799306	-1	0.61119	0.740183	-0.184466	-0.386607	-0.0193908	1
	636.657	679.519			803.289	868.686
	732.8	345.829			0	594.218
	732.8	345.829			0	594.218
	431.99	2301.45			3014.93	989.788
	1427.25	883.508			492.754	1074.24
	662.488	1331.14			1897.82	1482.92
	0	66.0065			0	137.911
	2204.5	1309.08			1252.46	1168.24
	2204.5	1309.08			1252.46	1168.24
	0	652.233			276.123	454.528
	1212.99	1302			2023.67	1345.2
	113.691	58.2963			101.9	180.664
	646.524	1385.07			1650.76	1159.4
	794.453	2019.68			827.855	533.964
	794.453	2019.68			827.855	533.964
	794.453	2019.68			827.855	533.964
	794.448	1957.03			827.87	523.266
	794.448	1957.03			827.87	523.266
	698.74	384.166			2238.02	900.702
	2778.44	2917.08			1261.26	2998.83
	2510.93	3224.17			827.575	2529.92
	1233.99	2723.18			66.1162	763.555
	1885.66	3213.1			2088.38	885.074
	1885.66	3213.1			2088.38	885.074
	1885.66	3213.1			2088.38	885.074
	1885.66	3213.1			2088.38	885.074
	1885.66	3213.1			2088.38	885.074
	300.201	893.828			566.129	1215.13
	4028.89	3742.73			2221.97	1351.53
	4028.89	3742.73			2221.97	1351.53
	4114.2	4016.23			2221.88	1491.88
	4114.2	4016.23			2221.88	1491.88
	4114.2	4016.23			2221.88	1491.88
	4114.2	4016.23			2221.88	1491.88
	4114.2	4016.23			2221.88	1491.88
	4114.2	4016.23			2221.88	1491.88
	4114.2	4016.23			2221.88	1491.88
	627.625	1626			643.205	-62.8931
	627.625	1626			643.205	-62.8931
	1181.91	2110.53			500.197	984.903
	135.661	219.721			0	67.0665
	1060.18	1793.5			900.296	1524.05
	619.961	1255.52			1896.48	1134.38
	2125.04	2672.81			2947.99	1319.15
	2125.04	2672.81			2947.99	1319.15
	1057.96	2021.96			2301.46	591.287
	313.4	1380.92			216.409	1096.4
	236.064	449.005			1106.94	253.112
	236.064	449.005			1106.94	253.112
	236.064	449.005			1106.94	253.112
	333.487	485.209			1246.22	196.425
	333.487	485.209			1246.22	196.425
	0	661.559			0	193.521
	0	661.559			0	193.521
	0	661.559			0	193.521
	61.6997	221.185			0	145.308
	99.2958	1056.92			29.99	459.247
	99.2958	1056.92			29.99	459.247
	99.2958	1056.92			29.99	459.247
	1147.22	996.068			1390.37	580.068
	8.032	466.736			872.568	369.19
	8.032	466.736			872.568	369.19
	8.032	466.736			872.568	369.19
	92.627	57.064			88.949	119.799
	199.26	1145.02			2093.67	655.736
	199.26	1145.02			2093.67	655.736
	336.392	1776.41			1088.32	860.229
	3420.31	2282.15			3138.7	2021.94
	3420.31	2282.15			3138.7	2021.94
	1035.42	1477.91			2199.82	552.652
	1035.42	1477.91			2199.82	552.652
	403.289	1851.62			2166.2	1022.14
	1209.93	100.152			657.342	-6.30363
	698.663	527.139			1190.55	417.887
	351.223	598.99			1256.84	556.734
	0	73.3742			0	-38.4132
	1468.83	1789.42			1921.62	1091.05
	1468.83	1789.42			1921.62	1091.05
	185.434	1069.66			2590.26	252.067
	306.812	1235.71			1723.49	460.852
	306.812	1235.71			1723.49	460.852
	1959.62	1146.97			1387.48	664.256
	1473.27	1252.5			1121.76	1120.89
	1473.27	1252.5			1121.76	1120.89
	506.084	422.799			26.0136	236.395
	380.023	415.279			33.2848	202.549
	588.265	328.233			19.7666	255.318
	328.029	511.634			813.949	509.771
	328.029	511.634			813.949	509.771
	2485.16	2907.65			1512.52	1798.49
	1011.25	599.645			272.414	307.184
	1011.25	599.645			272.414	307.184
	1011.25	599.645			272.414	307.184
	1011.25	599.645			272.414	307.184
	1011.25	599.645			272.414	307.184
	1011.25	599.645			272.414	307.184
	1011.25	599.645			272.414	307.184
	742.98	1257.6			598.856	584.269
	429.792	936.918			1017.18	150.244
	435.002	168.41			0	2.72491
	233.52	527.185			102.239	790.874
	1150.72	2122.42			2762.99	1845.57
	1150.72	2122.42			2762.99	1845.57
	1150.72	2122.42			2762.99	1845.57
	1244.45	2138.47			2611.64	2195.45
	1369.6	2550.45			655.381	1376.52
	1369.6	2550.45			655.381	1376.52
	595.935	1300.71			304.108	638.959
	267.701	761.176			408.845	451.212
	0	284.458			29.1952	242.542
	0	281.182			31.5804	259.304
	453.788	1592.75			2098.7	749.515
	453.788	1592.75			2098.7	749.515
	453.788	1592.75			2098.7	749.515
	453.788	1592.75			2098.7	749.515
	453.788	1592.75			2098.7	749.515
	508.868	217.353			775.93	294.091
	33.2564	2182.03			1055.56	1075.06
	33.2564	2282.67			1055.56	1121.97
	33.2564	2282.67			1055.56	1121.97
	32.6985	2328.87			561.804	1091.22
	32.6985	2328.87			561.804	1091.22
	364.618	1009.75			1634.04	519.49
	364.618	1009.75			1634.04	519.49
	1570.26	1063			475.475	713.817
	1570.26	1063			475.475	713.817
	1095.18	902.276			134.746	1526.37
	536.892	2426.19			779.252	786.783
	536.892	2426.19			779.252	786.783
	536.892	2426.19			779.252	786.783
	536.892	2426.19			779.252	786.783
	1624.41	1795.24			457.866	1737.91
	0	118.312			0	20.3063
	0	46.9454			0	12.4061
	0	720.313			169.15	148.037
	500.213	578.162			289.633	497.131
	500.213	578.162			289.633	497.131
	455.323	856.608			132.117	515.045
	400.36	670.895			237.722	611.576
	400.36	670.895			237.722	611.576
	1735.97	1602.67			1457.18	446.494
	1429.24	1747.54			814.66	1415.87
	1313.64	1777.34			706.849	1456.35
	1134.24	713.313			335.12	270.734
	1134.24	713.313			335.12	270.734
	1134.24	713.313			335.12	270.734
	6131.47	3407.44			5976.68	2347.55
	217.479	919.783			726.261	813.535
	217.479	919.783			726.261	813.535
	217.479	919.783			726.261	813.535
	1545.05	2510.97			1789.78	1237.83
	1545.05	2510.97			1789.78	1237.83
	1545.05	2510.97			1789.78	1237.83
	1545.05	2510.97			1789.78	1237.83
	1495.75	2472.61			1894.89	1129.67
	1495.75	2472.61			1894.89	1129.67
	1495.75	2472.61			1894.89	1129.67
	3538.85	2133.86			2577.53	1961.8
	3538.85	2133.86			2577.53	1961.8
	957.605	916.59			933.405	791.777
	0	659.654			57.0276	601.672
	0	659.654			57.0276	601.672
	0	659.654			57.0276	601.672
	0	659.654			57.0276	601.672
	0	86.9216			0	50.978
	0	1418.34			2001.39	590.922
	0	1418.34			2001.39	590.922
	0	1418.34			2001.39	590.922
	366.138	1687.91			416.335	492.49
	0	49.6732			0	362.596
	547.205	1872.27			433.239	811.999
	191.003	340.935			308.934	-48.8338
	1594.83	1536.48			1292.51	841.936
	83.3441	879.187			917.997	960.169
	257.725	1141.94			576.485	1025.57
	797.204	953.06			461.545	763.622
	797.204	953.06			461.545	763.622
	797.204	953.06			461.545	763.622
	797.204	953.06			461.545	763.622
	0	1329.38			1169.42	161.989
	0	1329.38			1169.42	161.989
	0	1329.38			1169.42	161.989
	771.439	1759.87			2732.06	1452.11
	804.834	1482.93			1610.11	652.063
	1719.13	2569.54			2305.49	1243.52
	1637.73	3362.97			1368.63	2006.16
	579.045	701.968			884.818	929.64
	579.045	701.968			884.818	929.64
	334.269	592.256			923.304	1096.68
	1531.12	1334.06			764.85	1890.39
	66.7187	1323.61			506.082	953.858
	16.7398	188.411			0	216.429
	16.7398	188.411			0	216.429
	1528.05	1544.2			255.373	463.406
	334.654	234.144			389.452	61.2854
	1179.22	435.799			372.5	258.991
	699.8	1372.01			1181.55	952.803
	930.064	1405.55			1176.22	944.694
	959.24	1310.2			1387.22	1703.77
	1437.64	1954.35			430.51	471.212
	59.6953	66.5923			271.649	8.08038
	0	324.806			0	-34.8513
	2520.49	2040.33			1548.47	1335.73
	1199.54	1863.8			451.294	1261.44
	1199.54	1863.8			451.294	1261.44
	1193.02	1316.19			1580.63	1998.69
	1711.29	2110.4			1085.75	1208.21
	65.6033	300.185			0	300.782
	621.382	1226.95			509.869	802.377
	15.397	1425.33			1606.63	1202.27
	522.488	1615.73			956.784	1027.75
	267.347	2136.42			776.415	895.771
	267.347	2136.42			776.415	895.771
	267.347	2136.42			776.415	895.771
	267.347	2136.42			776.415	895.771
	267.347	2136.42			776.415	895.771
	584.775	1002.5			724.079	602.685
	584.769	998.802			726.125	605.727
	584.769	998.802			726.125	605.727
	41.7201	1070.53			1346.38	203.882
	239.205	-2.60709			0	116.605
	1034.75	1433.84			1246.78	1697.74
	627.253	833.572			255.316	835.701
	1945.54	1285.1			3687.2	1367.27
	1945.54	1285.1			3687.2	1367.27
	0	0.8284			543.235	-51.8769
	392.199	883.769			897.269	726.663
	392.199	883.769			897.269	726.663
	392.199	883.769			897.269	726.663
	392.199	883.769			897.269	726.663
	392.199	883.769			897.269	726.663
	392.199	883.769			897.269	726.663
	392.199	883.769			897.269	726.663
	392.199	883.769			897.269	726.663
	392.199	883.769			897.269	726.663
	616.637	740.341			869.789	279.414
	6226.23	2793.52			8090.78	2623.66
	8363.04	3414.81			10629.5	3328.87
	785.759	938.185			1528.39	241.004
	785.759	938.185			1528.39	241.004
	785.759	938.185			1528.39	241.004
	785.759	938.185			1528.39	241.004
	785.759	938.185			1528.39	241.004
	365.764	332.115			573.978	442.656
	879.979	2192.05			2447.32	1221.74
	879.979	2192.05			2447.32	1221.74
	654.924	794.554			68.047	732.812
	654.924	794.554			68.047	732.812
	499.015	511.13			0	381.469
	1332.97	253.342			0	303.364
	1298.7	255.924			0	304.788
	1298.7	255.924			0	304.788
	43.2997	403.568			843.57	154.14
	604.47	124.987			0	111.16
	604.47	124.987			0	111.16
	604.47	124.987			0	111.16
	979.475	421.594			0	357.693
	599.285	288.714			33.6252	390.571
	267.11	583.078			541.696	820.975
	357.15	776.838			1442.17	321.43
	342.43	770.832			1440.04	321.121
	232.962	349.39			65.774	773.591
	1268.54	1673.56			2240.06	1309.4
	0	936.487			1464.09	268.714
	0	936.487			1464.09	268.714
	0	936.487			1464.09	268.714
	0	936.487			1464.09	268.714
	0	936.487			1464.09	268.714
	0	936.487			1464.09	268.714
	698.765	841.262			2029.6	626.856
	698.765	841.262			2029.6	626.856
	2230.31	2104.58			3575.48	1545.68
	868.263	1577.5			3730.07	286.393
	868.263	1577.5			3730.07	286.393
	0	6.61377			0	-7.87273
	2096.77	1876.19			3178.78	1177.47
	2096.77	1876.19			3178.78	1177.47
	1660.62	1621.6			437.574	1189.13
	1613.09	1563.66			456.19	1172.72
	1613.09	1563.66			456.19	1172.72
	66.7075	433.696			1617.92	204.781
	66.7075	433.696			1617.92	204.781
	66.7075	433.696			1617.92	204.781
	493.143	18.7909			713.508	262.001
	493.143	18.7909			713.508	262.001
	496.6	18.3424			717.5	259.484
	496.6	18.3424			717.5	259.484
	496.6	18.3424			717.5	259.484
	1053.14	1404.63			859.533	1507.15
	1053.14	1404.63			859.533	1507.15
	1341.77	3211.52			475.608	1489.36
	1341.77	3211.52			475.608	1489.36
	1400.58	753.655			1833.55	1724.75
	1400.58	753.655			1833.55	1724.75
	1400.58	753.655			1833.55	1724.75
	1400.58	753.655			1833.55	1724.75
	1400.58	753.655			1833.55	1724.75
	415.091	959.096			33.9664	951.416
	1583.48	3110.38			1034.39	1379.61
	1583.48	3110.38			1034.39	1379.61
	1583.48	3110.38			1034.39	1379.61
	212.35	1155.86			688.973	509.599
	186.355	1292.59			938.885	585.091
	1521.38	2872.81			3710.78	2548.89
	200.172	217.373			34.534	27.8039
	801.073	936.01			82.928	283.871
	0	1590.7			1151.83	1255.44
	72.97	1667.59			1022.23	907.178
	72.97	1667.59			1022.23	907.178
	72.97	1667.59			1022.23	907.178
	1582.29	1548.44			2324.63	574.595
	1582.29	1548.44			2324.63	574.595
	0	77.4213			271.391	80.1651
	1234.12	997.869			129.492	353.707
	1234.12	997.869			129.492	353.707
	2556.06	2837.63			1751.73	1666.48
	2556.06	2837.63			1751.73	1666.48
	2556.06	2837.63			1751.73	1666.48
	2556.06	2837.63			1751.73	1666.48
	2556.06	2837.63			1751.73	1666.48
	601.561	1550.96			4075	873.486
	601.561	1550.96			4075	873.486
	527.649	1727.42			2089.25	959.863
	555.766	1711.56			2089.27	949.622
	555.766	1711.56			2089.27	949.622
	555.766	1711.56			2089.27	949.622
	1904.35	1537.09			2053.14	1865.57
	1810.84	861.176			2818.61	965.465
	2789.64	2956.74			4976.34	3345.91
	464.39	1110.25			1882.63	1235.1
	2050.16	1893.53			1905.54	1063.3
	260.857	267.322			22.4888	-54.5
	51.546	664.994			305.654	427.122
	2712.67	2277.54			5032.42	1644.47
	2712.67	2277.54			5032.42	1644.47
	2712.67	2277.54			5032.42	1644.47
	162.913	1239.9			1034.19	1039.75
	162.913	1239.9			1034.19	1039.75
	333.791	722.955			733.26	597.39
	220.443	322.673			201.1	486.355
	16.405	1363.85			714.216	410.168
	1011.33	1647.5			864.279	1252.41
	148.593	380.099			610.309	156.35
	33.3676	1599.68			595.363	452.493
	840.805	2288.12			611.409	1492.13
	1182.48	2490.99			2088.49	1390.12
	4738.52	3211.03			7375.29	2110.72
	4738.52	3211.03			7375.29	2110.72
	4738.52	3211.03			7375.29	2110.72
	4738.52	3211.03			7375.29	2110.72
	434.083	437.68			477.772	83.0804
	1094.86	2116.87			855.776	1184.08
	1130.22	2270.23			1422.56	2118.3
	1130.22	2270.23			1422.56	2118.3
	1130.22	2270.23			1422.56	2118.3
	1137.25	2267.96			1359.96	2045.27
	1137.25	2267.96			1359.96	2045.27
	897.454	165.624			64.752	120.038
	897.454	165.624			64.752	120.038
	1485.06	737.102			745.503	181.743
	1485.06	737.102			745.503	181.743
	476.748	59.5397			231.852	104.768
	112.714	588.877			143.79	769.471
	26.326	255.399			771.228	178.112
	955.548	673.1			1630.31	492.972
	955.548	673.1			1630.31	492.972
	955.548	673.1			1630.31	492.972
	516.948	1687.65			834.979	740.491
	1835.56	1619.83			4357.07	851.741
	1371.08	1116.24			2526.73	420.735
	985.922	682.409			920.21	215.532
	0	-7.89905			0	-7.89905
	0	1674.37			2009.37	903.047
	0	1674.37			2009.37	903.047
	731.309	791.929			241.263	1076.96
	732.101	792.934			241.494	1077.19
	732.101	792.934			241.494	1077.19
	786.559	889.911			269.884	961.596
	786.559	889.911			269.884	961.596
	0	978.593			2302.43	125.397
	712.374	1193.74			1074.08	689.879
	712.374	1193.74			1074.08	689.879
	712.374	1193.74			1074.08	689.879
	712.374	1193.74			1074.08	689.879
	712.374	1193.74			1074.08	689.879
	298.463	529.775			739.539	373.909
	298.463	529.775			739.539	373.909
	298.463	529.775			739.539	373.909
	298.463	529.775			739.539	373.909
	400.156	630.506			1020.7	141.172
	3059.88	2578.89			4689.01	797.296
	3059.88	2578.89			4689.01	797.296
	3059.88	2578.89			4689.01	797.296
	3059.88	2578.89			4689.01	797.296
	3059.88	2578.89			4689.01	797.296
	167.377	329.389			1952.4	453.019
	1428.08	1514.43			1192.61	864.696
	435.122	540.195			986.002	792.772
	1423.24	1817.73			52.0282	1260.94
	361.284	1243.99			576.639	409.3
	361.284	1243.99			576.639	409.3
	167.369	999.615			277.086	252.079
	596.377	308.862			556.775	495.918
	33.2482	775.075			0	478.165
	73.642	1224.05			1258.19	602.423
	228.055	995.474			543.449	380.367
	228.055	995.474			543.449	380.367
	970.202	1385.48			1345.17	928.799
	970.202	1385.48			1345.17	928.799
	235.09	1489.86			567.897	731.924
	1342.73	596.183			1309.15	1232.84
	1342.73	596.183			1309.15	1232.84
	133.89	188.536			456.504	220.982
	133.89	188.536			456.504	220.982
	133.89	188.536			456.504	220.982
	133.89	188.536			456.504	220.982
	133.89	188.536			456.504	220.982
	2733.85	1692.35			1667.25	829.341
	2733.85	1692.35			1667.25	829.341
	944.36	1041.88			135.525	757.689
	585.752	1853.37			1864.43	1040.39
	585.752	1853.37			1864.43	1040.39
	1630.82	816.429			398.737	485.399
	1630.82	816.429			398.737	485.399
	1630.82	816.429			398.737	485.399
	1143.1	848.312			1523.64	657.135
	66.8311	1136.3			490.002	107.289
	66.8311	1136.3			490.002	107.289
	38.5967	928.051			2119.81	1093.78
	38.5967	928.051			2119.81	1093.78
	38.5967	928.051			2119.81	1093.78
	38.5967	928.051			2119.81	1093.78
	38.5967	928.051			2119.81	1093.78
	38.5967	928.051			2119.81	1093.78
	38.5967	928.051			2119.81	1093.78
	3588.7	2284.17			2104.87	2193.11
	3781.57	2718.97			2171.9	2534.73
	3800.26	2473.65			2171.9	2395.15
	807.841	1234.4			0	748.524
	807.841	1234.4			0	748.524
	1802.89	1300.2			753.764	762.708
	0	720.405			0	421.97
	2332.59	2066.42			1854.72	657.198
	2332.59	2066.42			1854.72	657.198
	232.752	1338.96			1668.83	872.646
	2750.37	1763.06			1624.2	774.034
	2750.37	1763.06			1624.2	774.034
	1810.63	2465.96			2497.7	1634.84
	1810.63	2465.96			2497.7	1634.84
	1810.63	2465.96			2497.7	1634.84
	1810.63	2465.96			2497.7	1634.84
	1810.63	2465.96			2497.7	1634.84
	32.3497	434.36			62.366	347.077
	32.3497	434.36			62.366	347.077
	32.3497	434.36			62.366	347.077
	32.3497	434.36			62.366	347.077
	0	173.91			0	446.254
	0	173.91			0	446.254
	230.959	789.188			0	877.024
	230.959	789.188			0	877.024
	190.562	906.351			1564	1241.33
	768.796	586.242			739.103	305.163
	768.796	586.242			739.103	305.163
	768.796	586.242			739.103	305.163
	1095.42	1316.34			1069.52	1833.42
	368.004	124.916			532.638	215.419
	697.435	636.695			704.567	88.8074
	697.435	636.695			704.567	88.8074
	697.435	636.695			704.567	88.8074
	1904.39	1988.99			720.529	1037.38
	1904.39	1988.99			720.529	1037.38
	1904.39	1988.99			720.529	1037.38
	1904.39	1988.99			720.529	1037.38
	225.816	922.471			598.318	359.956
	0	128.175			477.151	336.323
	1265.22	1069.37			2498.01	1820.23
	1265.22	1069.37			2498.01	1820.23
	1265.22	1069.37			2498.01	1820.23
	1295.33	1095.57			2498	1836.1
	2023.16	3729.38			4239.47	2929.86
	473.623	2325.74			1657.54	1124.36
	473.623	2325.74			1657.54	1124.36
	473.623	2325.74			1657.54	1124.36
	0	279.051			340.692	241.857
	0	279.051			340.692	241.857
	0	279.051			340.692	241.857
	0	279.051			340.692	241.857
	0	200.949			340.692	251.414
	411.843	532.727			203.799	1093.14
	3638.23	1184.66			691.82	780.386
	3638.23	1184.66			691.82	780.386
	0	486.851			16.9264	144.778
	0	486.851			16.9264	144.778
	849.311	743.018			271.821	225.698
	3556.36	1489.59			1846.18	1309.91
	3556.36	1489.59			1846.18	1309.91
	3556.36	1489.59			1846.18	1309.91
	3556.36	1489.59			1846.18	1309.91
	356.827	196.942			313.72	-31.0223
	99.6294	332.166			595.491	366.045
	57.4577	327.088			587.551	124.818
	1236.35	2171.22			4288.74	931.286
	1236.35	2171.22			4288.74	931.286
	1269.93	2389.85			3777.41	1002.21
	232.973	431.63			995.641	256.771
	2462.23	1020.61			204.462	597.993
	217.454	842.801			1148.14	740.866
	217.454	842.801			1148.14	740.866
	217.454	842.801			1148.14	740.866
	631.76	1080.72			2110.05	525.257
	234.302	801.167			170.287	1241.01
	234.302	801.167			170.287	1241.01
	1193.57	1309.19			495.039	481.27
	1193.57	1309.19			495.039	481.27
	1193.57	1309.19			495.039	481.27
	1193.57	1309.19			495.039	481.27
	783.126	1193.41			1455.88	847.086
	449.515	805.744			435.332	115.83
	66.7071	174.228			0	282.311
	1426.8	1741.54			1290.77	794.186
	1426.8	1741.54			1290.77	794.186
	1426.8	1741.54			1290.77	794.186
	1426.8	1741.54			1290.77	794.186
	1426.8	1741.54			1290.77	794.186
	1426.8	1741.54			1290.77	794.186
	1426.8	1741.54			1290.77	794.186
	1426.8	1741.54			1290.77	794.186
	1426.8	1741.54			1290.77	794.186
	1426.8	1741.54			1290.77	794.186
	1426.8	1741.54			1290.77	794.186
	1378.06	1696.08			1142.81	738.384
	1725.32	943.183			1095.46	489.344
	1565.19	861.491			990.841	499.415
	1565.19	861.491			990.841	499.415
	1565.19	861.491			990.841	499.415
	1491.23	835.208			964.243	501.529
	193.771	185.06			524.549	278.764
	193.771	185.06			524.549	278.764
	1078.88	2118.64			2343.7	1480.43
	1078.88	2118.64			2343.7	1480.43
	250.819	286.114			713.682	179.996
	31.8021	480.239			465.194	192.731
	31.8021	480.239			465.194	192.731
	634.103	876.469			680.174	574.131
	97.844	308.519			359.4	464.957
	1793.55	1289.36			2171.39	1221.28
	50.2054	48.3946			0	91.1498
	0	331.153			272.385	-566.886
	0	843.776			92.46	285.255
	0	843.776			92.46	285.255
	0	843.776			92.46	285.255
	0	506.585			476.75	507.428
	0	506.585			476.75	507.428
	0	506.585			476.75	507.428
	3795.52	2719.17			4064.03	2547.1
	3795.52	2719.17			4064.03	2547.1
	3795.6	2736.67			4063.91	2544.39
	3795.6	2736.67			4063.91	2544.39
	3795.6	2736.67			4063.91	2544.39
	3795.6	2736.67			4063.91	2544.39
	334.269	375.688			0	148.101
	199.62	339.555			542.935	176.227
	199.62	339.555			542.935	176.227
	199.62	339.555			542.935	176.227
	199.62	339.555			542.935	176.227
	199.62	339.555			542.935	176.227
	1709.08	1435.98			482.23	886.777
	1729.71	1513.03			490.864	815.264
	917.23	1030.69			169.033	194.538
	2193.06	3048.27			5688.55	1918.02
	1091.25	1246.5			398.736	649.378
	1091.25	1246.5			398.736	649.378
	1091.25	1246.5			398.736	649.378
	978.456	2201.87			1460.61	1271.4
	978.456	2201.87			1460.61	1271.4
	902.898	470.986			78.7244	-81.7982
	902.898	470.986			78.7244	-81.7982
	902.898	470.986			78.7244	-81.7982
	929.211	868.438			331.796	270.556
	99.4057	165.986			474.847	223.817
	2381.25	1464.34			1261.66	894.166
	2381.25	1464.34			1261.66	894.166
	2381.25	1464.34			1261.66	894.166
	2381.25	1464.34			1261.66	894.166
	2381.25	1464.34			1261.66	894.166
	2572.63	1395.19			1326.51	944.525
	50.2054	9.49437			0	-4.76473
	0	437.011			2278.72	213.797
	0	437.011			2278.72	213.797
	2182.63	1532.16			1623.81	840.837
	0	715.668			577.428	390.731
	0	715.668			577.428	390.731
	0	715.668			577.428	390.731
	440.844	614.959			66.0012	325.233
	329.795	850.52			542.235	800.692
	3887.23	2589.19			4760.93	1932.52
	3887.23	2589.19			4760.93	1932.52
	1000.9	1811.18			1384.93	943.537
	1010.27	2073.78			1658.01	1172.77
	1010.27	2073.78			1658.01	1172.77
	2737.77	2663.18			2017.47	1472.96
	689.457	960.993			253.215	701.656
	797.189	1147.37			355.114	715.262
	801.947	759.193			33.9658	297.607
	954.148	1477.97			2270.25	1002.54
	954.148	1477.97			2270.25	1002.54
	2200.43	1446.34			1484.72	1104.37
	2200.41	1456.38			1503.08	1113.45
	79.222	502.562			119.281	631.955
	194.696	845.068			60.776	1058.68
	64.1679	98.3787			438.328	124.251
	368.06	704.713			378.38	731.927
	368.06	704.713			378.38	731.927
	368.06	704.713			378.38	731.927
	334.7	113.284			18.403	79.0461
	1341.4	1154.51			1292.82	612.158
	1541.12	1599.97			2613.73	749.213
	1541.12	1599.97			2613.73	749.213
	1541.12	1599.97			2613.73	749.213
	33.3639	1048.02			135.866	221.923
	399.02	917.646			490.923	590.925
	399.02	917.646			490.923	590.925
	399.02	917.646			490.923	590.925
	116.594	393.481			408.699	143.127
	940.94	2546.11			2055.67	1058.14
	176.614	824.749			178.581	899.54
	2088.29	1370.89			1305.96	1360.71
	65.718	310.154			33.966	-54.053
	1021.09	688.315			323.305	751.565
	1021.09	688.315			323.305	751.565
	1021.09	688.315			323.305	751.565
	1021.09	688.315			323.305	751.565
	1021.09	688.315			323.305	751.565
	1380.28	1438.11			1665.65	805.039
	26.56	567.016			0	319.497
	0	922.202			47.2578	281.132
	0	922.202			47.2578	281.132
	1720	1334.31			1835.38	2062
	1171.39	3668.96			3809.39	1586.31
	852.797	645.135			2777.6	1511.95
	246.587	1769.18			583.233	1168.26
	246.587	1769.18			583.233	1168.26
	246.587	1769.18			583.233	1168.26
	246.587	1769.18			583.233	1168.26
	240.45	1688.91			664.457	1044.5
	240.45	1688.91			664.457	1044.5
	240.45	1688.91			664.457	1044.5
	240.45	1688.91			664.457	1044.5
	238.663	1666.7			683.995	1014.56
	238.328	1662.13			686.725	1007.84
	2236.98	3313.25			230.835	1084.13
	1231.44	1787.8			1383.12	1100.75
	45.9629	278.789			356.739	471.713
	45.9629	278.789			356.739	471.713
	45.9629	278.789			356.739	471.713
	45.9629	278.789			356.739	471.713
	166.255	398.802			19.9932	706.331
	166.255	398.802			19.9932	706.331
	483.177	793.062			2216.14	282.079
	853.837	523.791			34.0802	-473.087
	2098.81	1299.42			1819.99	961.76
	2098.81	1299.42			1819.99	961.76
	2081.84	1295.12			1815.71	952.982
	335.247	1023.29			128.822	820.352
	200.822	1371.1			713.866	300.488
	0	527.47			718.131	542.032
	0	527.47			718.131	542.032
	0	527.47			718.131	542.032
	1961.32	1239.23			1101.37	1044.47
	1961.32	1239.23			1101.37	1044.47
	801.745	85.9184			410.888	73.2291
	111.577	1356.01			2495.59	822.919
	471.429	1233.57			0	604.31
	1729.13	1535.01			1260.71	775.162
	1729.13	1535.01			1260.71	775.162
	1729.13	1535.01			1260.71	775.162
	1729.13	1535.01			1260.71	775.162
	1025.46	2972.64			1258.48	2052.27
	1025.46	2972.64			1258.48	2052.27
	466.357	652.583			157.791	646.026
	466.357	652.583			157.791	646.026
	20.414	-6.97753			0	-6.97753
	147.951	343.513			16.9264	492.556
	147.951	343.513			16.9264	492.556
	1460.56	3270.41			2805.61	1789.86
	1460.56	3270.41			2805.61	1789.86
	1288.99	2536.83			2230.44	1509.07
	1226.51	2403.2			2100.43	1403.05
	1226.51	2403.2			2100.43	1403.05
	1181.87	2266.06			1968.12	1325.54
	307.704	583.731			1339.79	334.618
	307.704	583.731			1339.79	334.618
	307.704	583.731			1339.79	334.618
	862.812	2070.22			1064.35	612.356
	0	881.892			49.6434	281.415
	0	881.892			49.6434	281.415
	0	90.2765			0	168.281
	0	90.2765			0	168.281
	33.4793	176.718			0	163.359
	555.725	865.689			1018.54	925.807
	555.725	865.689			1018.54	925.807
	151.845	1324.51			2911.7	1565.75
	0	343.556			0	55.003
	0	343.556			0	55.003
	0	343.556			0	55.003
	0	325.517			0	51.738
	0	29.2816			0	59.9756
	233.631	1074.6			0	543.796
	824.564	1203.33			2004.83	1120.71
	824.564	1203.33			2004.83	1120.71
	332.606	1971.02			1391.09	1195.72
	623.778	1168.78			1689.4	1139.86
	623.778	1168.78			1689.4	1139.86
	571.501	760.982			269.952	634.449
	1313.44	1019.68			34.0796	822.964
	377.798	1705.74			16.9264	369.21
	482.281	590.19			1800.16	263.107
	482.281	590.19			1800.16	263.107
	45.756	815.245			0	408.962
	3427.87	2534.89			874.399	702.159
	3427.87	2534.89			874.399	702.159
	100.076	1940.52			1116.26	760.852
	100.076	1940.52			1116.26	760.852
	878.794	849.51			55.6642	620.66
	1514.36	1477.29			0	865.274
	1424.6	1977.16			1570.05	573.569
	1424.6	1977.16			1570.05	573.569
	1595.07	2780			1393.09	1412.98
	1595.07	2780			1393.09	1412.98
	1595.07	2780			1393.09	1412.98
	0	275.749			0	175.171
	552.14	1868.16			628.304	760.414
	552.14	1868.16			628.304	760.414
	399.117	1246.1			1521.87	365.443
	399.117	1246.1			1521.87	365.443
	399.117	1246.1			1521.87	365.443
	399.117	1246.1			1521.87	365.443
	1030.14	184.799			67.024	218.636
	2383.49	1893.03			1648.57	531.417
	3179.08	3229.28			3631.72	2201.72
	3179.08	3229.28			3631.72	2201.72
	1434.96	1306.54			540.819	792.431
	1434.96	1306.54			540.819	792.431
	1434.96	1306.54			540.819	792.431
	292.205	2121.24			637.941	892.565
	292.205	2121.24			637.941	892.565
	807.765	2528.87			2240.52	534.69
	807.765	2528.87			2240.52	534.69
	585.081	1504.26			37.032	655.317
	585.081	1504.26			37.032	655.317
	585.081	1504.26			37.032	655.317
	585.081	1504.26			37.032	655.317
	136.44	1457.21			2156.42	477.598
	136.44	1457.21			2156.42	477.598
	136.44	1457.21			2156.42	477.598
	853.047	1340.03			2920.29	350.46
	853.047	1340.03			2920.29	350.46
	853.047	1340.03			2920.29	350.46
	731.877	841.79			0	115.329
	1379.46	1548.82			1418.07	940.023
	450.334	2056.41			199.027	739.702
	20.3075	298.878			33.8524	236.738
	20.3075	298.878			33.8524	236.738
	20.3075	298.878			33.8524	236.738
	3795.74	3352.72			5648.58	2027.74
	3795.74	3352.72			5648.58	2027.74
	3795.74	3352.72			5648.58	2027.74
	2783.03	2875.77			4648.18	1659.3
	2783.03	2875.77			4648.18	1659.3
	341.372	1015.5			981.77	544.572
	503	2221.96			867.381	1373.11
	4012.04	2259.3			2682.86	1925.7
	4012.04	2259.3			2682.86	1925.7
	4012.04	2259.3			2682.86	1925.7
	4012.04	2259.3			2682.86	1925.7
	1633.84	2639.02			1859.19	1976.64
	1633.84	2639.02			1859.19	1976.64
	0	0			0	60.0163
	0	673.246			462.8	366.907
	0	673.246			462.8	366.907
	49.759	227.962			12.6096	62.0776
	49.759	227.962			12.6096	62.0776
	0	466.523			87.0176	232.319
	0	466.523			87.0176	232.319
	0	466.523			87.0176	232.319
	1067.17	1685.74			3443.66	1075.32
	1070.06	1702.67			3470.48	1092.63
	1070.06	1702.67			3470.48	1092.63
	2825.91	1755.69			1707.19	1830.26
	2629.99	1718.52			1509.78	1690.01
	2629.99	1718.52			1509.78	1690.01
	0	1101.02			1532.56	983.276
	198.047	695.671			1380.07	-95.4561
	0	50.0027			0	127.923
	763.081	624.188			817.581	651.524
	199.51	475.976			186.247	376.193
	2265.57	1027.58			606.575	614.274
	2265.57	1027.58			606.575	614.274
	1122.53	964.982			357.042	666.972
	1122.53	964.982			357.042	666.972
	1122.53	964.982			357.042	666.972
	5508.78	2512.17			7399.85	3354.51
	296.78	559.057			556.495	720.542
	2094.49	2281.32			1839.84	1227.17
	2094.49	2281.32			1839.84	1227.17
	263.317	650.903			45.0992	290.291
	0	127.817			544.741	67.3286
	1794.27	1662.67			2381.76	1801.23
	1794.27	1662.67			2381.76	1801.23
	0	307.002			135.981	154.968
	597.229	240.094			645.39	241.458
	0	410.29			187.1	246.22
	0	177.336			0	96.539
	0	177.336			0	96.539
	200.487	-113.386			0	-104.26
	1158.26	2034.07			2441.4	1865.7
	694.679	549.583			1148.67	72.2743
	291.562	1464.73			694.834	1006.79
	291.562	1464.73			694.834	1006.79
	291.562	1464.73			694.834	1006.79
	291.562	1464.73			694.834	1006.79
	291.562	1464.73			694.834	1006.79
	291.562	1464.73			694.834	1006.79
	391.948	610.573			1424.81	366.243
	1658.66	1599.71			3887.8	1929.68
	1658.66	1599.71			3887.8	1929.68
	710.936	682.286			84.4056	450.54
	710.936	682.286			84.4056	450.54
	1719.49	1523.24			2341.8	664.669
	1719.49	1523.24			2341.8	664.669
	1201.35	949.357			1322.93	238.767
	434.716	1093.47			560.121	974.454
	61.369	53.5562			0	112.982
	61.369	53.5562			0	112.982
	135.004	1373.38			1538.75	1068.32
	135.004	1373.38			1538.75	1068.32
	2032.79	1904.88			1525.59	1907.79
	2032.79	1904.88			1525.59	1907.79
	2032.79	1904.88			1525.59	1907.79
	0	328.892			306.745	-806.835
	64.2536	1016.83			169.606	100.73
	64.2536	1016.83			169.606	100.73
	1594.64	1775.57			1662.37	687.443
	1594.64	1775.57			1662.37	687.443
	1594.64	1775.57			1662.37	687.443
	688.092	2055.47			3156.82	702.136
	1939.67	1331.35			2092.04	1397.57
	1939.67	1331.35			2092.04	1397.57
	1939.67	1331.35			2092.04	1397.57
	957.616	1759.34			1347.56	947.253
	1744.78	3019.83			2732.48	1883.38
	1744.78	3019.83			2732.48	1883.38
	1744.78	3019.83			2732.48	1883.38
	1744.78	3019.83			2732.48	1883.38
	631.522	1187.42			1067.16	649.814
	631.522	1187.42			1067.16	649.814
	477.201	1238.93			1365.18	648.543
	49.5356	1185.31			105.761	1380.94
	49.5356	1185.31			105.761	1380.94
	49.5356	1185.31			105.761	1380.94
	49.5356	1185.31			105.761	1380.94
	903.326	1760.36			2386.76	375.396
	903.326	1760.36			2386.76	375.396
	0	-15.5874			0	-15.5874
	0	610.177			1273.88	389.458
	1144.6	1293.35			449.179	310.074
	737.03	886.153			879.451	549.99
	330.27	104.598			0	119.964
	469.496	413.409			893.522	998.09
	469.496	413.409			893.522	998.09
	449.178	402.504			866.955	914.764
	53.889	1116.24			1493.6	435.175
	53.889	1116.24			1493.6	435.175
	1334.73	1551.85			557.562	809.901
	1334.73	1551.85			557.562	809.901
	1115.36	1195.33			282.179	887.343
	2520.56	3040.39			3359.03	1709.6
	2520.56	3040.39			3359.03	1709.6
	177.957	2197.5			1179.97	1629.97
	1071.06	2022.38			2230.35	929.396
	741.959	894.096			1834.09	1512.02
	741.959	894.096			1834.09	1512.02
	53.5575	1548.15			1390.18	301.648
	119.604	663.597			1100.59	673.119
	119.604	663.597			1100.59	673.119
	194.03	1092.35			1538.75	951.408
	171.036	1407.46			273.891	984.169
	171.036	1407.46			273.891	984.169
	171.036	1407.46			273.891	984.169
	681.244	803.094			317.904	181.082
	0	1527.67			1742.97	717.966
	14.8427	515.25			745.612	308.654
	0	-4.44542			0	-13.1819
	747.073	322.31			101.786	765.424
	747.073	322.31			101.786	765.424
	50.2048	1250.35			2945.78	504.486
	341.363	1623.91			386.963	281.125
	341.363	1623.91			386.963	281.125
	1154.08	1333.37			34.08	561.481
	971.328	1344.18			34.08	565.563
	971.328	1344.18			34.08	565.563
	1078.68	969.598			17.04	947.116
	505.168	914.372			157.792	710.709
	505.168	914.372			157.792	710.709
	1101.66	304.652			0	65.7847
	0	138.283			153.247	106.154
	473.795	191.036			276.126	380.058
	0	107.174			102.24	172.757
	3621.83	2440.29			5324.52	1194.54
	834.354	1042.65			1462.53	832.232
	860.523	895.353			609.399	530.083
	523.955	1455.23			1211.33	716.814
	0	93.0945			0	141.946
	0	93.0945			0	141.946
	0	93.0945			0	141.946
	1114.82	1058.71			1099.71	836.113
	2689.95	1503.87			1736.43	588.839
	2689.95	1503.87			1736.43	588.839
	2689.95	1503.87			1736.43	588.839
	2689.95	1503.87			1736.43	588.839
	2941.38	4755.77			3159.83	5020
	799.807	905.908			2100.89	736.184
	528.551	881.975			2122.7	576.947
	1595.62	847.996			1761.63	313.427
	7.698	224.535			0	193.393
	0	228.497			0	189.603
	0	210.032			0	186.578
	106.329	-11.0323			0	48.9898
	156.087	-15.1661			0	44.8561
	141.357	-23.4604			15.5628	36.3621
	1230.11	981.412			953.464	601.692
	448.873	720.558			619.973	388.647
	1435.81	1421.83			168.354	745.531
	1435.81	1421.83			168.354	745.531
	1435.81	1421.83			168.354	745.531
	891.934	882.549			119.054	292.163
	375.742	619.62			56.8	253.189
	394.396	-8.6228			576.736	-70.6723
	1212.88	1590.14			1426.77	578.595
	764.453	1045.74			574.276	938.364
	764.453	1045.74			574.276	938.364
	1204.05	1502.41			2039.32	1316.17
	1204.05	1502.41			2039.32	1316.17
	1204.05	1502.41			2039.32	1316.17
	3203.86	1831.6			3775.89	1143.47
	3203.86	1831.6			3775.89	1143.47
	3203.86	1831.6			3775.89	1143.47
	152.277	294.322			793.833	146.776
	383.016	313.334			13.064	26.0008
	0	329.901			0	8.35855
	0	329.901			0	8.35855
	215.227	116.115			0	51.161
	333.933	691.981			1299.16	739.776
	333.933	691.981			1299.16	739.776
	333.933	691.981			1299.16	739.776
	1223	1348.77			3325.59	813.915
	651811	-9323.2			706573	-10817.1
	675.977	1064.32			475.563	707.317
	675.977	1064.32			475.563	707.317
	675.977	1064.32			475.563	707.317
	166.365	721.18			269.962	702.534
	0	108.621			339.214	56.7605
	133.778	623.891			332.63	594.01
	0	0			0	8.004
	0	665.104			0	408.398
	0	665.104			0	408.398
	0	14.535			33.967	0
	2.6773	531.718			609.334	175.852
	47.308	604.513			332.333	291.917
	0	62.784			269.968	89.4629
	0	62.784			269.968	89.4629

## Sheet: Fig.7
Fig.7f
Nras + Ctnnb1 shScramble + Vector				Nras + Ctnnb1 shSmyd5 + Vector				Nras + Ctnnb1 shSmyd5 + Smyd5-FL				Nras + Ctnnb1 shSmyd5 + Smyd5-∆C
number	body weight (g)	liver weight (g)	liver/body	number	body weight (g)	liver weight (g)	liver/body	number	body weight (g)	liver weight (g)	liver/body	number	body weight (g)	liver weight (g)	liver/body
2	31.2	11.78	0.377564	6	45	2.6	0.0577778	17	44.6	2.23	0.05	32	56.5	5.15	0.0911504
1	45.4	10.2	0.22467	11	42.7	6.6	0.154567	21	46.7	6.5	0.139186	36	61.5	2.33	0.0378862
4	43.7	2.5	0.0572082	14	45.6	3.3	0.0723684	24	42.7	9.01	0.211007	37	40	3.1	0.0775
5	46.6	7.8	0.167382	18	43	7.6	0.176744	25	42.05	3.08	0.0732461	38	52.8	2.5	0.0473485
7	40.3	4.8	0.119107	19	47.8	2.1	0.0439331	28	42.1	9.5	0.225653	40	47.6	2.15	0.0451681
10	41.7	3.9	0.0935252	62	47	4.15	0.0882979	29	40.6	2.1	0.0517241	41	55.8	10.7	0.191756
52	36.5	9.7	0.265753	57	43.7	2.3	0.0526316	31	57.2	3.1	0.0541958	43	36.9	6.9	0.186992
3	33.2	11.2	0.337349	58	39	2.3	0.0589744	33	41.8	12.1	0.289474	45	44	2.23	0.0506818
55	46.6	2.73	0.0585837	23	40.9	1.77	0.0432763	34	50.1	6.29	0.125549	46	39.4	3.3	0.0837563
56	33.8	9.58	0.283432	60	43	4.6	0.106977	35	43.1	12.3	0.285383	48	44.2	2.5	0.0565611
61	56.1	2.9	0.0516934	23	63.6	3.2	0.0503145	47	46.5	2.21	0.0475269	49	48.55	12.6	0.259526
59	48.5	2.49	0.0513402	44	57	2.8	0.0491228	20	43.9	15.7	0.357631	50	34	2.23	0.0655882
15	56.9	9.4	0.165202	12	41.2	2.37	0.0575243	22	33.2	11.2	0.337349	53	41.8	2.02	0.0483254
Fig.7g		Nras + Ctnnb1	Nras + Ctnnb1	Nras + Ctnnb1	Nras + Ctnnb1
	Normal liver	shScramble + Vector	shSmyd5 + Vector	shSmyd5 + Smyd5-FL	shSmyd5 + Smyd5-∆C
1	0.78331	8.61185	4.10009	3.45653	8.09664
2	0.859154	12.1706	1.97564	66.8408	8.1379
3	1.35754	30.3016	1.43759	9.30919	6.35837
4		13.269	2.28098	42.1849	9.84226
5		4.78877	1.98204	5.21496	8.99832
6		5.37646	2.15844	56.4404	62.1058
7		11.1141	5.01525	24.7037	2.2418
8		6.72091	2.68637	20.5679	45.8227
9		1.57497	2.90591	1.95928	7.6847
10		3.00006	3.27083	54.0413	29.2694
11		9.40866	3.36939	5.33685	18.0299
12		4.29103	2.26837	5.15625	44.8796
avergae	1	9.219	2.78758	24.601	20.9556
stdev	0.311948	7.6015	1.01507	23.9483	19.7652

## Sheet: Supplementary Fig.2
Supplementary Fig.2b
repeat1	WT	Setd2 KO	Smyd5 KO#1	Smyd5 KO#2		repeat2	WT	Setd2 KO	Smyd5 KO#1	Smyd5 KO#2
day1	1	1	1	1		day1	1	1	1	1
day2	3.79154	3.50943	3.61118	3.25584		day2	4.10468	3.05871	3.46212	3.13164
day3	21.4554	17.1184	23.3647	16.5827		day3	15.554	12.9042	16.0648	14.5625
day4	105.195	95.1917	128.189	105.984		day4	110.587	86.3618	124.25	107.385
Supplementary Fig.2f	Octamer	Octamer +SMYD5
1	1	1.55807
2	1	1.42048
3	1	1.33326
4	1	1.63143

## Sheet: Supplementary Fig.4
Supplementary Fig.4a
WT	Smyd5 KO #1	Smyd5 KO #2
WT	1	0.966712	0.963329
Smyd5 KO #1	0.966712	1	0.964685
Smyd5 KO #2	0.963329	0.964685	1
Supplementary Fig.4c
Sample	PC1	PC2	PC3	PC4
WT Repeat #1	0.499607	-0.555872	0.663376	-0.0365004
WT Repeat #2	0.499919	-0.44127	-0.743368	0.0525945
Smyd5 KO Repeat #1	0.500206	0.505802	0.0854985	0.697602
Smyd5 KO Repeat #2	0.500269	0.490359	-0.0051381	-0.71362
Supplementary Fig.4f
Promoter	Type	Genebody	Type
14901.4	Upregulated gene	145.664	Upregulated gene
9140.4	Upregulated gene	145.664	Upregulated gene
9140.4	Upregulated gene	1630.05	Upregulated gene
7898.94	Upregulated gene	1647.54	Upregulated gene
11273.9	Upregulated gene	1647.54	Upregulated gene
6149.15	Upregulated gene	1504.73	Upregulated gene
20989.2	Upregulated gene	1164.4	Upregulated gene
20989.2	Upregulated gene	828.818	Upregulated gene
20989.2	Upregulated gene	1255.09	Upregulated gene
21499.6	Upregulated gene	2592.11	Upregulated gene
2448.77	Upregulated gene	1935.79	Upregulated gene
2448.77	Upregulated gene	2006.33	Upregulated gene
3410.95	Upregulated gene	1479.62	Upregulated gene
5254.35	Upregulated gene	1198.94	Upregulated gene
8930.92	Upregulated gene	350.083	Upregulated gene
18710.5	Upregulated gene	350.083	Upregulated gene
5098.33	Upregulated gene	350.083	Upregulated gene
5098.33	Upregulated gene	350.083	Upregulated gene
5098.33	Upregulated gene	350.083	Upregulated gene
5098.33	Upregulated gene	350.083	Upregulated gene
5098.33	Upregulated gene	344.932	Upregulated gene
5098.33	Upregulated gene	12866.7	Upregulated gene
1993.04	Upregulated gene	788.787	Upregulated gene
6626.22	Upregulated gene	785.127	Upregulated gene
1031.51	Upregulated gene	1821.98	Upregulated gene
1564.88	Upregulated gene	548.676	Upregulated gene
1564.88	Upregulated gene	548.676	Upregulated gene
7423.64	Upregulated gene	562.106	Upregulated gene
1524.71	Upregulated gene	548.15	Upregulated gene
5907.07	Upregulated gene	2054.9	Upregulated gene
5907.07	Upregulated gene	1347.14	Upregulated gene
4230.92	Upregulated gene	306.627	Upregulated gene
4230.92	Upregulated gene	1064.08	Upregulated gene
1898.87	Upregulated gene	6147.24	Upregulated gene
8721.52	Upregulated gene	2017.54	Upregulated gene
52.2977	Upregulated gene	2017.54	Upregulated gene
9565.7	Upregulated gene	11046.3	Upregulated gene
9565.7	Upregulated gene	15270.9	Upregulated gene
804.489	Upregulated gene	322.357	Upregulated gene
5656.36	Upregulated gene	421.315	Upregulated gene
8366.4	Upregulated gene	4291.21	Upregulated gene
122.986	Upregulated gene	6127.95	Upregulated gene
375.802	Upregulated gene	6257.67	Upregulated gene
375.802	Upregulated gene	2197.39	Upregulated gene
13640.2	Upregulated gene	8665.58	Upregulated gene
14206.9	Upregulated gene	8665.58	Upregulated gene
12772.4	Upregulated gene	8450.35	Upregulated gene
8339	Upregulated gene	2774.1	Upregulated gene
12736.4	Upregulated gene	1165.48	Upregulated gene
7946.13	Upregulated gene	1039.66	Upregulated gene
1529.3	Upregulated gene	810.347	Upregulated gene
1529.3	Upregulated gene	884.478	Upregulated gene
1529.3	Upregulated gene	1228.97	Upregulated gene
8599.99	Upregulated gene	1240.3	Upregulated gene
8599.99	Upregulated gene	1240.3	Upregulated gene
12377.4	Upregulated gene	7505.56	Upregulated gene
2217.21	Upregulated gene	7505.56	Upregulated gene
433.275	Upregulated gene	863.964	Upregulated gene
2972.43	Upregulated gene	1001.79	Upregulated gene
6806.05	Upregulated gene	1081.44	Upregulated gene
9905.39	Upregulated gene	633.11	Upregulated gene
10070.4	Upregulated gene	262.66	Upregulated gene
4722.92	Upregulated gene	8293.21	Upregulated gene
4722.92	Upregulated gene	467.918	Upregulated gene
7524.42	Upregulated gene	1949.72	Upregulated gene
7524.42	Upregulated gene	5679.64	Upregulated gene
9302.04	Upregulated gene	5679.64	Upregulated gene
8478.21	Upregulated gene	5657.16	Upregulated gene
9576.99	Upregulated gene	5657.16	Upregulated gene
9576.99	Upregulated gene	5657.16	Upregulated gene
565.455	Upregulated gene	10087	Upregulated gene
4567.31	Upregulated gene	9060.59	Upregulated gene
4567.31	Upregulated gene	7744.08	Upregulated gene
7037.57	Upregulated gene	7744.08	Upregulated gene
1539.59	Upregulated gene	9612.86	Upregulated gene
172.41	Upregulated gene	7913.13	Upregulated gene
6072.46	Upregulated gene	6551.2	Upregulated gene
6072.46	Upregulated gene	4577.33	Upregulated gene
6072.46	Upregulated gene	869.866	Upregulated gene
6072.46	Upregulated gene	551.902	Upregulated gene
14056.3	Upregulated gene	3508.06	Upregulated gene
12378	Upregulated gene	5635.31	Upregulated gene
12378	Upregulated gene	5864.88	Upregulated gene
12378	Upregulated gene	1854.89	Upregulated gene
12378	Upregulated gene	2794.02	Upregulated gene
9446.49	Upregulated gene	674.81	Upregulated gene
9446.49	Upregulated gene	1162.91	Upregulated gene
11997.5	Upregulated gene	2145.12	Upregulated gene
11997.5	Upregulated gene	9882.3	Upregulated gene
11997.5	Upregulated gene	1031.63	Upregulated gene
8084.24	Upregulated gene	15942.7	Upregulated gene
4090.79	Upregulated gene	12386.8	Upregulated gene
12028	Upregulated gene	12204.1	Upregulated gene
18317.5	Upregulated gene	12367.4	Upregulated gene
20456.6	Upregulated gene	12108.5	Upregulated gene
10843.7	Upregulated gene	10376.8	Upregulated gene
10843.7	Upregulated gene	7579.72	Upregulated gene
4415.46	Upregulated gene	956.863	Upregulated gene
7413.17	Upregulated gene	7656.77	Upregulated gene
5764.9	Upregulated gene	4984.54	Upregulated gene
1720.49	Upregulated gene	1342.23	Upregulated gene
8085.36	Upregulated gene	1614.84	Upregulated gene
5090.56	Upregulated gene	4597.37	Upregulated gene
6134.84	Upregulated gene	4597.01	Upregulated gene
6134.84	Upregulated gene	8087.01	Upregulated gene
3067.25	Upregulated gene	781.649	Upregulated gene
3067.25	Upregulated gene	781.649	Upregulated gene
4525.21	Upregulated gene	495.161	Upregulated gene
7529.2	Upregulated gene	480.974	Upregulated gene
1568.94	Upregulated gene	480.974	Upregulated gene
1568.94	Upregulated gene	782.749	Upregulated gene
1568.94	Upregulated gene	787.384	Upregulated gene
605.641	Upregulated gene	1116.71	Upregulated gene
14978	Upregulated gene	1620.92	Upregulated gene
8305.27	Upregulated gene	1726.57	Upregulated gene
16131.9	Upregulated gene	1394.26	Upregulated gene
16131.9	Upregulated gene	3276.89	Upregulated gene
16131.9	Upregulated gene	3854.49	Upregulated gene
860.813	Upregulated gene	2885.15	Upregulated gene
5658.53	Upregulated gene	4681.93	Upregulated gene
5658.53	Upregulated gene	2914.7	Upregulated gene
5658.53	Upregulated gene	3833.39	Upregulated gene
3017	Upregulated gene	6722.57	Upregulated gene
8603.33	Upregulated gene	6722.57	Upregulated gene
7623.93	Upregulated gene	6722.57	Upregulated gene
0	Upregulated gene	10514.9	Upregulated gene
3760.93	Upregulated gene	11925.6	Upregulated gene
15016	Upregulated gene	11925.6	Upregulated gene
15016	Upregulated gene	12110.3	Upregulated gene
15003	Upregulated gene	5388.64	Upregulated gene
15003	Upregulated gene	3032.29	Upregulated gene
15003	Upregulated gene	3032.29	Upregulated gene
15003	Upregulated gene	3032.29	Upregulated gene
686.129	Upregulated gene	922.428	Upregulated gene
467.735	Upregulated gene	913.353	Upregulated gene
10116.6	Upregulated gene	925.141	Upregulated gene
10116.6	Upregulated gene	6182.59	Upregulated gene
1383.84	Upregulated gene	11010.8	Upregulated gene
6713.75	Upregulated gene	1718.5	Upregulated gene
6480.04	Upregulated gene	941.356	Upregulated gene
6480.04	Upregulated gene	941.356	Upregulated gene
9974.82	Upregulated gene	3803.55	Upregulated gene
687.809	Upregulated gene	2014.44	Upregulated gene
5189.6	Upregulated gene	8494.18	Upregulated gene
11235.4	Upregulated gene	2927.3	Upregulated gene
11235.4	Upregulated gene	2927.3	Upregulated gene
11235.4	Upregulated gene	904.869	Upregulated gene
11235.4	Upregulated gene	904.869	Upregulated gene
11176.2	Upregulated gene	1162.95	Upregulated gene
1495.3	Upregulated gene	1169.38	Upregulated gene
14037.6	Upregulated gene	1072.23	Upregulated gene
14037.6	Upregulated gene	17003.9	Upregulated gene
10160.1	Upregulated gene	17003.9	Upregulated gene
10160.1	Upregulated gene	648.235	Upregulated gene
1962.6	Upregulated gene	648.235	Upregulated gene
1232.62	Upregulated gene	648.235	Upregulated gene
2764.37	Upregulated gene	648.115	Upregulated gene
2764.37	Upregulated gene	686.113	Upregulated gene
6278.23	Upregulated gene	304.453	Upregulated gene
13099.2	Upregulated gene	13066.2	Upregulated gene
13099.2	Upregulated gene	12024.5	Upregulated gene
13099.2	Upregulated gene	12024.5	Upregulated gene
3362.03	Upregulated gene	5651.05	Upregulated gene
3362.03	Upregulated gene	4569.22	Upregulated gene
6096.11	Upregulated gene	5671.4	Upregulated gene
6096.11	Upregulated gene	5464.36	Upregulated gene
6096.11	Upregulated gene	4002.92	Upregulated gene
6096.11	Upregulated gene	12237.3	Upregulated gene
6096.11	Upregulated gene	12237.3	Upregulated gene
9630.3	Upregulated gene	2605.47	Upregulated gene
2660.29	Upregulated gene	2417.22	Upregulated gene
9232	Upregulated gene	4760.63	Upregulated gene
9232	Upregulated gene	3019.46	Upregulated gene
8945.97	Upregulated gene	4457.98	Upregulated gene
8945.97	Upregulated gene	5158.02	Upregulated gene
1198.86	Upregulated gene	1703.71	Upregulated gene
11271.1	Upregulated gene	1774.54	Upregulated gene
11271.1	Upregulated gene	1774.54	Upregulated gene
17989	Upregulated gene	1467.33	Upregulated gene
2922.43	Upregulated gene	2186.78	Upregulated gene
10711	Upregulated gene	2277.96	Upregulated gene
10711	Upregulated gene	10781.1	Upregulated gene
10711	Upregulated gene	5986.72	Upregulated gene
10711	Upregulated gene	5445.11	Upregulated gene
2260.86	Upregulated gene	5150.9	Upregulated gene
2908.56	Upregulated gene	608.599	Upregulated gene
4866.69	Upregulated gene	2384.98	Upregulated gene
6645.22	Upregulated gene	2671.08	Upregulated gene
2724.68	Upregulated gene	2671.08	Upregulated gene
2724.68	Upregulated gene	2952.16	Upregulated gene
2724.68	Upregulated gene	2875.91	Upregulated gene
1132.13	Upregulated gene	3855.32	Upregulated gene
2763.81	Upregulated gene	10346	Upregulated gene
12149.2	Upregulated gene	10352.1	Upregulated gene
12149.2	Upregulated gene	1407.86	Upregulated gene
12149.2	Upregulated gene	7690.88	Upregulated gene
582.75	Upregulated gene	6209.12	Upregulated gene
6291.16	Upregulated gene	2821.05	Upregulated gene
6291.16	Upregulated gene	4596.72	Upregulated gene
741.37	Upregulated gene	4597.8	Upregulated gene
1617.16	Upregulated gene	5261.18	Upregulated gene
3307.39	Upregulated gene	6982.72	Upregulated gene
7903.04	Upregulated gene	384.468	Upregulated gene
4057.42	Upregulated gene	375.372	Upregulated gene
1514.87	Upregulated gene	418.145	Upregulated gene
475.691	Upregulated gene	358.736	Upregulated gene
475.691	Upregulated gene	425.059	Upregulated gene
1411.41	Upregulated gene	365.932	Upregulated gene
10518.2	Upregulated gene	421.81	Upregulated gene
10518.2	Upregulated gene	8579.71	Upregulated gene
10518.2	Upregulated gene	8564.72	Upregulated gene
4374.23	Upregulated gene	8539.68	Upregulated gene
3603.42	Upregulated gene	5299.01	Upregulated gene
4571.3	Upregulated gene	14200.9	Upregulated gene
1752.31	Upregulated gene	1498.31	Upregulated gene
1752.31	Upregulated gene	1498.31	Upregulated gene
6811.57	Upregulated gene	1555.42	Upregulated gene
3090.17	Upregulated gene	639.884	Upregulated gene
3090.17	Upregulated gene	1189.02	Upregulated gene
5074.61	Upregulated gene	1554.53	Upregulated gene
2855.06	Upregulated gene	1517.36	Upregulated gene
2855.06	Upregulated gene	2192.77	Upregulated gene
2855.06	Upregulated gene	6744.02	Upregulated gene
3042.99	Upregulated gene	1354.24	Upregulated gene
7211.2	Upregulated gene	2801.19	Upregulated gene
11535	Upregulated gene	2709.1	Upregulated gene
11185	Upregulated gene	12127.6	Upregulated gene
11185	Upregulated gene	9527.92	Upregulated gene
11185	Upregulated gene	1217.01	Upregulated gene
5353.4	Upregulated gene	1467.63	Upregulated gene
7418.86	Upregulated gene	4108.3	Upregulated gene
2737.31	Upregulated gene	6494.27	Upregulated gene
5846.64	Upregulated gene	6494.27	Upregulated gene
5846.64	Upregulated gene	6494.27	Upregulated gene
3437.28	Upregulated gene	11232.8	Upregulated gene
7535.35	Upregulated gene	8684.84	Upregulated gene
4793.07	Upregulated gene	3376.11	Upregulated gene
4463.65	Upregulated gene	3376.11	Upregulated gene
4463.65	Upregulated gene	620.736	Upregulated gene
1452.25	Upregulated gene	620.736	Upregulated gene
8107.28	Upregulated gene	6420.48	Upregulated gene
8483.64	Upregulated gene	11944.2	Upregulated gene
9108.13	Upregulated gene	4561.24	Upregulated gene
11671.7	Upregulated gene	4561.24	Upregulated gene
11671.7	Upregulated gene	4561.24	Upregulated gene
11671.7	Upregulated gene	306.991	Upregulated gene
14632.1	Upregulated gene	1939.41	Upregulated gene
21353.2	Upregulated gene	2161.68	Upregulated gene
16507.8	Upregulated gene	953.021	Upregulated gene
16507.8	Upregulated gene	1002.84	Upregulated gene
7520	Upregulated gene	4502.74	Upregulated gene
707.322	Upregulated gene	3693.66	Upregulated gene
16033.9	Upregulated gene	3726.57	Upregulated gene
2490.78	Upregulated gene	2488.47	Upregulated gene
2490.78	Upregulated gene	6867.5	Upregulated gene
2490.78	Upregulated gene	6867.5	Upregulated gene
2490.78	Upregulated gene	6867.5	Upregulated gene
4850.02	Upregulated gene	8299.52	Upregulated gene
5966.63	Upregulated gene	2410.65	Upregulated gene
5966.63	Upregulated gene	837.104	Upregulated gene
5966.63	Upregulated gene	1823.93	Upregulated gene
9309.83	Upregulated gene	1823.45	Upregulated gene
6529.28	Upregulated gene	1823.45	Upregulated gene
7486.73	Upregulated gene	1823.45	Upregulated gene
7486.73	Upregulated gene	1823.45	Upregulated gene
171.835	Upregulated gene	4363.51	Upregulated gene
171.835	Upregulated gene	4363.51	Upregulated gene
8515.68	Upregulated gene	2690.87	Upregulated gene
8515.68	Upregulated gene	4593.45	Upregulated gene
11841.3	Upregulated gene	4593.45	Upregulated gene
4080.49	Upregulated gene	4556.39	Upregulated gene
4080.49	Upregulated gene	611.415	Upregulated gene
4080.49	Upregulated gene	6653.13	Upregulated gene
4080.49	Upregulated gene	6525.4	Upregulated gene
6308.03	Upregulated gene	8192.68	Upregulated gene
10610.2	Upregulated gene	8192.68	Upregulated gene
10610.2	Upregulated gene	985.557	Upregulated gene
10610.2	Upregulated gene	1033.86	Upregulated gene
5874.2	Upregulated gene	1108.95	Upregulated gene
5874.2	Upregulated gene	2755.01	Upregulated gene
6853.35	Upregulated gene	1858.77	Upregulated gene
9647.67	Upregulated gene	4366.47	Upregulated gene
9647.67	Upregulated gene	9082.08	Upregulated gene
9647.67	Upregulated gene	9082.08	Upregulated gene
10914.7	Upregulated gene	3714.33	Upregulated gene
5936.21	Upregulated gene	476.264	Upregulated gene
427.539	Upregulated gene	419.856	Upregulated gene
2991.89	Upregulated gene	419.856	Upregulated gene
1511.45	Upregulated gene	419.782	Upregulated gene
11285.4	Upregulated gene	501.911	Upregulated gene
11285.4	Upregulated gene	506.933	Upregulated gene
11285.4	Upregulated gene	499.901	Upregulated gene
8078.38	Upregulated gene	1101	Upregulated gene
8078.38	Upregulated gene	1609.93	Upregulated gene
13115.2	Upregulated gene	803.594	Upregulated gene
19826.1	Upregulated gene	15696.5	Upregulated gene
6084.58	Upregulated gene	15696.5	Upregulated gene
6084.58	Upregulated gene	15664	Upregulated gene
6084.58	Upregulated gene	850.435	Upregulated gene
6084.58	Upregulated gene	2087.09	Upregulated gene
6084.58	Upregulated gene	2628.09	Upregulated gene
0	Upregulated gene	1719.1	Upregulated gene
2359.14	Upregulated gene	2515.68	Upregulated gene
2359.14	Upregulated gene	2515.68	Upregulated gene
7229.76	Upregulated gene	4117.38	Upregulated gene
8365.55	Upregulated gene	6175.11	Upregulated gene
867.232	Upregulated gene	3261.38	Upregulated gene
1276.39	Upregulated gene	3288.29	Upregulated gene
11457.8	Upregulated gene	3714.98	Upregulated gene
11457.8	Upregulated gene	6472.55	Upregulated gene
11457.8	Upregulated gene	14680.9	Upregulated gene
13542.3	Upregulated gene	1293.31	Upregulated gene
13542.3	Upregulated gene	1293.31	Upregulated gene
13542.3	Upregulated gene	3352.14	Upregulated gene
13542.3	Upregulated gene	1982.32	Upregulated gene
13542.3	Upregulated gene	1922.1	Upregulated gene
8956.37	Upregulated gene	2361.96	Upregulated gene
8956.37	Upregulated gene	2549.28	Upregulated gene
10749	Upregulated gene	1852.17	Upregulated gene
18198.7	Upregulated gene	1877.32	Upregulated gene
5885.5	Upregulated gene	1888.39	Upregulated gene
5885.5	Upregulated gene	2400.75	Upregulated gene
5314.86	Upregulated gene	1024.29	Upregulated gene
7216.56	Upregulated gene	1202.86	Upregulated gene
6817.17	Upregulated gene	746.255	Upregulated gene
5101.58	Upregulated gene	3890.72	Upregulated gene
5101.58	Upregulated gene	3633.79	Upregulated gene
5101.58	Upregulated gene	3633.79	Upregulated gene
5101.58	Upregulated gene	3607.96	Upregulated gene
5101.58	Upregulated gene	4120.23	Upregulated gene
5101.58	Upregulated gene	5303.81	Upregulated gene
5101.58	Upregulated gene	6946.31	Upregulated gene
8481.96	Upregulated gene	6946.31	Upregulated gene
17803.7	Upregulated gene	2794.32	Upregulated gene
17803.7	Upregulated gene	2621.45	Upregulated gene
17829.4	Upregulated gene	3491.36	Upregulated gene
17829.4	Upregulated gene	2612.2	Upregulated gene
8921.18	Upregulated gene	1757.88	Upregulated gene
8921.18	Upregulated gene	2622.77	Upregulated gene
8921.18	Upregulated gene	2335.56	Upregulated gene
1605.18	Upregulated gene	9175.43	Upregulated gene
1569.52	Upregulated gene	3595.19	Upregulated gene
1491.31	Upregulated gene	11811.3	Upregulated gene
13071.4	Upregulated gene	13368.7	Upregulated gene
13071.4	Upregulated gene	719.047	Upregulated gene
13071.4	Upregulated gene	1462.03	Upregulated gene
4562.61	Upregulated gene	1563.41	Upregulated gene
9368.74	Upregulated gene	1563.41	Upregulated gene
9368.74	Upregulated gene	1563.41	Upregulated gene
9368.74	Upregulated gene	1563.41	Upregulated gene
6391.42	Upregulated gene	1563.41	Upregulated gene
6391.42	Upregulated gene	6781.58	Upregulated gene
6391.42	Upregulated gene	942.639	Upregulated gene
11631.5	Upregulated gene	2617.41	Upregulated gene
11631.5	Upregulated gene	2617.41	Upregulated gene
2873.03	Upregulated gene	2617.24	Upregulated gene
3544.81	Upregulated gene	1231.59	Upregulated gene
4767.75	Upregulated gene	4117.55	Upregulated gene
11384	Upregulated gene	7233.85	Upregulated gene
11384	Upregulated gene	8535.49	Upregulated gene
11384	Upregulated gene	8535.49	Upregulated gene
11384	Upregulated gene	8535.49	Upregulated gene
2788.96	Upregulated gene	6345.82	Upregulated gene
4474.54	Upregulated gene	9093.53	Upregulated gene
13230.4	Upregulated gene	9655.87	Upregulated gene
13230.4	Upregulated gene	5503.49	Upregulated gene
11486.7	Upregulated gene	5503.49	Upregulated gene
5985.6	Upregulated gene	2407.95	Upregulated gene
5985.6	Upregulated gene	4454.89	Upregulated gene
5985.6	Upregulated gene	2632.18	Upregulated gene
8719.17	Upregulated gene	3983.57	Upregulated gene
8719.17	Upregulated gene	3983.57	Upregulated gene
2471.82	Upregulated gene	5577.22	Upregulated gene
11126.8	Upregulated gene	5463.61	Upregulated gene
11126.8	Upregulated gene	794.867	Upregulated gene
11126.8	Upregulated gene	3966.95	Upregulated gene
10819.3	Upregulated gene	3966.95	Upregulated gene
11942.5	Upregulated gene	3966.95	Upregulated gene
11942.5	Upregulated gene	2288.4	Upregulated gene
11942.5	Upregulated gene	5751.78	Upregulated gene
11942.5	Upregulated gene	6334.68	Upregulated gene
0	Upregulated gene	4848.38	Upregulated gene
4068.9	Upregulated gene	3220.71	Upregulated gene
10571.7	Upregulated gene	3204.15	Upregulated gene
6477.37	Upregulated gene	3204.15	Upregulated gene
1760.81	Upregulated gene	2480.72	Upregulated gene
13409.5	Upregulated gene	3203.71	Upregulated gene
13409.5	Upregulated gene	3204.04	Upregulated gene
14420.8	Upregulated gene	2527.62	Upregulated gene
9659.81	Upregulated gene	7667.49	Upregulated gene
20403.4	Upregulated gene	7667.49	Upregulated gene
15796.6	Upregulated gene	4882.39	Upregulated gene
5079.52	Upregulated gene	4882.39	Upregulated gene
9022.77	Upregulated gene	5091.55	Upregulated gene
5481.93	Upregulated gene	2960.19	Upregulated gene
5481.93	Upregulated gene	1121.95	Upregulated gene
5481.93	Upregulated gene	1069.31	Upregulated gene
6179.24	Upregulated gene	8985.04	Upregulated gene
6179.24	Upregulated gene	2477.27	Upregulated gene
751.583	Upregulated gene	2458.47	Upregulated gene
6526.34	Upregulated gene	5285.61	Upregulated gene
12092.2	Upregulated gene	5399.2	Upregulated gene
12092.2	Upregulated gene	5391.32	Upregulated gene
7837.06	Upregulated gene	4807.51	Upregulated gene
8900.59	Upregulated gene	2140.95	Upregulated gene
5353.35	Upregulated gene	2598.17	Upregulated gene
9360.43	Upregulated gene	2598.17	Upregulated gene
2264.95	Upregulated gene	16642	Upregulated gene
7378.02	Upregulated gene	7533.56	Upregulated gene
7378.02	Upregulated gene	7393.84	Upregulated gene
3105.78	Upregulated gene	7393.84	Upregulated gene
8878.35	Upregulated gene	5679.38	Upregulated gene
14514.1	Upregulated gene	5683.33	Upregulated gene
17230.6	Upregulated gene	5683.34	Upregulated gene
17230.6	Upregulated gene	4663.89	Upregulated gene
3143.17	Upregulated gene	4663.89	Upregulated gene
21412.1	Upregulated gene	4663.89	Upregulated gene
14235.1	Upregulated gene	4663.89	Upregulated gene
10882.7	Upregulated gene	4793.58	Upregulated gene
10882.7	Upregulated gene	971.073	Upregulated gene
10882.7	Upregulated gene	4603.1	Upregulated gene
10882.7	Upregulated gene	6810.58	Upregulated gene
10882.7	Upregulated gene	4668.68	Upregulated gene
10882.7	Upregulated gene	1410.12	Upregulated gene
10882.7	Upregulated gene	1418.03	Upregulated gene
10882.7	Upregulated gene	1418.03	Upregulated gene
10882.7	Upregulated gene	1418.03	Upregulated gene
10882.7	Upregulated gene	1371.64	Upregulated gene
10882.7	Upregulated gene	3278.32	Upregulated gene
10882.7	Upregulated gene	3320.9	Upregulated gene
10882.7	Upregulated gene	2890.4	Upregulated gene
10882.7	Upregulated gene	1901.51	Upregulated gene
10882.7	Upregulated gene	627.817	Upregulated gene
10882.7	Upregulated gene	4782.22	Upregulated gene
10882.7	Upregulated gene	340.89	Upregulated gene
10882.7	Upregulated gene	3392.53	Upregulated gene
1505.64	Upregulated gene	3392.53	Upregulated gene
4520.75	Upregulated gene	3392.53	Upregulated gene
18226.5	Upregulated gene	3392.53	Upregulated gene
6976.42	Upregulated gene	3392.53	Upregulated gene
6976.42	Upregulated gene	2815.5	Upregulated gene
6976.42	Upregulated gene	11251.2	Upregulated gene
10644.3	Upregulated gene	4912.83	Upregulated gene
6088.47	Upregulated gene	4291.92	Upregulated gene
4890.77	Upregulated gene	4062	Upregulated gene
4890.77	Upregulated gene	4354.85	Upregulated gene
7482.18	Upregulated gene	4335.22	Upregulated gene
5304.15	Upregulated gene	4421.94	Upregulated gene
15031.8	Upregulated gene	3561.11	Upregulated gene
15031.8	Upregulated gene	4456.68	Upregulated gene
9825.98	Upregulated gene	4015.17	Upregulated gene
5237.94	Upregulated gene	10775.2	Upregulated gene
5237.94	Upregulated gene	8150.01	Upregulated gene
5237.94	Upregulated gene	3364.25	Upregulated gene
2613.21	Upregulated gene	9916.7	Upregulated gene
491.252	Upregulated gene	2975.99	Upregulated gene
0	Upregulated gene	4321.54	Upregulated gene
12557.7	Upregulated gene	736.019	Upregulated gene
15409.1	Upregulated gene	735.665	Upregulated gene
10844	Upregulated gene	738.34	Upregulated gene
10844	Upregulated gene	737.895	Upregulated gene
10844	Upregulated gene	749.737	Upregulated gene
10844	Upregulated gene	2741.96	Upregulated gene
10844	Upregulated gene	2741.96	Upregulated gene
6003.03	Upregulated gene	2741.96	Upregulated gene
6003.03	Upregulated gene	2741.75	Upregulated gene
3541.23	Upregulated gene	2741.75	Upregulated gene
939.505	Upregulated gene	2741.75	Upregulated gene
3600.78	Upregulated gene	2744.33	Upregulated gene
3600.78	Upregulated gene	4306.52	Upregulated gene
16261.2	Upregulated gene	8697.29	Upregulated gene
3829.91	Upregulated gene	4770.65	Upregulated gene
4737.97	Upregulated gene	5118.86	Upregulated gene
4737.97	Upregulated gene	408.625	Upregulated gene
3197.67	Upregulated gene	403.971	Upregulated gene
3197.67	Upregulated gene	421.638	Upregulated gene
1714.29	Upregulated gene	421.638	Upregulated gene
15743.2	Upregulated gene	3341.69	Upregulated gene
15743.2	Upregulated gene	605.567	Upregulated gene
15743.2	Upregulated gene	836.579	Upregulated gene
5936.61	Upregulated gene	10728.1	Upregulated gene
13149.1	Upregulated gene	11954.3	Upregulated gene
13149.1	Upregulated gene	11954.3	Upregulated gene
13149.1	Upregulated gene	2214.95	Upregulated gene
13149.1	Upregulated gene	2158.13	Upregulated gene
13149.1	Upregulated gene	6677.93	Upregulated gene
13579.9	Upregulated gene	6677.93	Upregulated gene
4092.55	Upregulated gene	6734.15	Upregulated gene
3843.11	Upregulated gene	5363.67	Upregulated gene
5104.01	Upregulated gene	7779.82	Upregulated gene
5388.52	Upregulated gene	11342.9	Upregulated gene
6787.42	Upregulated gene	11086.3	Upregulated gene
3547.14	Upregulated gene	5208.81	Upregulated gene
3565.55	Upregulated gene	5208.81	Upregulated gene
9711.34	Upregulated gene	1586.2	Upregulated gene
9711.34	Upregulated gene	3945.14	Upregulated gene
339.042	Upregulated gene	3923.23	Upregulated gene
4039.53	Upregulated gene	4366.79	Upregulated gene
3987.23	Upregulated gene	5168.69	Upregulated gene
732.16	Upregulated gene	536.69	Upregulated gene
12364.1	Upregulated gene	484.779	Upregulated gene
12364.1	Upregulated gene	10279.8	Upregulated gene
17443.4	Upregulated gene	965.378	Upregulated gene
17443.4	Upregulated gene	965.378	Upregulated gene
17443.4	Upregulated gene	5185.07	Upregulated gene
17000.8	Upregulated gene	4708.37	Upregulated gene
17344.5	Upregulated gene	890.559	Upregulated gene
17344.5	Upregulated gene	922.267	Upregulated gene
7784.28	Upregulated gene	983.452	Upregulated gene
10532.2	Upregulated gene	968.261	Upregulated gene
10532.2	Upregulated gene	1430.64	Upregulated gene
10532.2	Upregulated gene	1323.52	Upregulated gene
12255.5	Upregulated gene	1300.62	Upregulated gene
12255.5	Upregulated gene	7502.16	Upregulated gene
12255.5	Upregulated gene	9202.51	Upregulated gene
12255.5	Upregulated gene	9202.51	Upregulated gene
12255.5	Upregulated gene	880.242	Upregulated gene
12255.5	Upregulated gene	798.62	Upregulated gene
12255.5	Upregulated gene	798.62	Upregulated gene
12255.5	Upregulated gene	1095.85	Upregulated gene
12255.5	Upregulated gene	2968.45	Upregulated gene
12255.5	Upregulated gene	8949.01	Upregulated gene
12255.5	Upregulated gene	8951.26	Upregulated gene
12231.5	Upregulated gene	9868.55	Upregulated gene
4261.87	Upregulated gene	8676.31	Upregulated gene
7692.46	Upregulated gene	4213.28	Upregulated gene
12190.7	Upregulated gene	6798.92	Upregulated gene
12190.7	Upregulated gene	6798.92	Upregulated gene
12889.8	Upregulated gene	885.172	Upregulated gene
12850.2	Upregulated gene	6505.04	Upregulated gene
12850.2	Upregulated gene	6753.19	Upregulated gene
2059.11	Upregulated gene	4333.7	Upregulated gene
10844.7	Upregulated gene	15683.9	Upregulated gene
9797.28	Upregulated gene	15874.2	Upregulated gene
62.631	Upregulated gene	5202.62	Upregulated gene
3333.95	Upregulated gene	4930.08	Upregulated gene
3333.95	Upregulated gene	4930.08	Upregulated gene
3333.95	Upregulated gene	5818.48	Upregulated gene
15143.8	Upregulated gene	718.383	Upregulated gene
15143.8	Upregulated gene	2472.63	Upregulated gene
15143.8	Upregulated gene	2351.25	Upregulated gene
13337.4	Upregulated gene	5610.74	Upregulated gene
6926.42	Upregulated gene	5610.74	Upregulated gene
6926.42	Upregulated gene	5143.32	Upregulated gene
6926.42	Upregulated gene	4740.01	Upregulated gene
6926.42	Upregulated gene	3637.41	Upregulated gene
386.744	Upregulated gene	3637.41	Upregulated gene
5853.69	Upregulated gene	2259.04	Upregulated gene
5682.77	Upregulated gene	2259.04	Upregulated gene
3594.21	Upregulated gene	2259.04	Upregulated gene
3594.21	Upregulated gene	3459.42	Upregulated gene
3594.21	Upregulated gene	3459.42	Upregulated gene
1537.98	Upregulated gene	3459.42	Upregulated gene
1537.98	Upregulated gene	1841.22	Upregulated gene
3382.64	Upregulated gene	1037.04	Upregulated gene
3382.64	Upregulated gene	1037.04	Upregulated gene
804.479	Upregulated gene	2204.81	Upregulated gene
4645.41	Upregulated gene	2308.68	Upregulated gene
3155.15	Upregulated gene	1961.34	Upregulated gene
7888.32	Upregulated gene	875.573	Upregulated gene
7888.32	Upregulated gene	1720.84	Upregulated gene
7888.32	Upregulated gene	5558.2	Upregulated gene
7888.32	Upregulated gene	6159.53	Upregulated gene
7888.32	Upregulated gene	6159.53	Upregulated gene
7888.32	Upregulated gene	3688.16	Upregulated gene
3760.3	Upregulated gene	3688.16	Upregulated gene
15729.4	Upregulated gene	3688.16	Upregulated gene
9702.64	Upregulated gene	5634.52	Upregulated gene
9702.64	Upregulated gene	7477.04	Upregulated gene
6196.81	Upregulated gene	4690.68	Upregulated gene
2849.24	Upregulated gene	7883.15	Upregulated gene
2849.24	Upregulated gene	7883.15	Upregulated gene
2849.24	Upregulated gene	7885.34	Upregulated gene
2849.24	Upregulated gene	7885.34	Upregulated gene
18430.7	Upregulated gene	4603.39	Upregulated gene
18430.7	Upregulated gene	9585.39	Upregulated gene
18430.7	Upregulated gene	9585.39	Upregulated gene
20080	Upregulated gene	3403.62	Upregulated gene
20080	Upregulated gene	3286.32	Upregulated gene
2060.28	Upregulated gene	1378.83	Upregulated gene
9416.45	Upregulated gene	3858.11	Upregulated gene
5023.5	Upregulated gene	4041.21	Upregulated gene
5926.76	Upregulated gene	4041.21	Upregulated gene
11846	Upregulated gene	4041.21	Upregulated gene
514.862	Upregulated gene	4041.21	Upregulated gene
5858.07	Upregulated gene	2390.72	Upregulated gene
5858.07	Upregulated gene	2390.72	Upregulated gene
579.223	Upregulated gene	1724.15	Upregulated gene
14158.2	Upregulated gene	1580.44	Upregulated gene
10171.4	Upregulated gene	3089.51	Upregulated gene
1490.74	Upregulated gene	3089.51	Upregulated gene
791.901	Upregulated gene	763.324	Upregulated gene
1648.29	Upregulated gene	763.734	Upregulated gene
1648.29	Upregulated gene	639.156	Upregulated gene
9540.87	Upregulated gene	721.879	Upregulated gene
369.464	Upregulated gene	582.133	Upregulated gene
2225.22	Upregulated gene	612.395	Upregulated gene
2424.12	Upregulated gene	1165.9	Upregulated gene
10851.9	Upregulated gene	2035.15	Upregulated gene
10851.9	Upregulated gene	1637.69	Upregulated gene
9846.69	Upregulated gene	6457.84	Upregulated gene
7810.34	Upregulated gene	4490.41	Upregulated gene
8493.4	Upregulated gene	4627.31	Upregulated gene
3728.69	Upregulated gene	4626.39	Upregulated gene
4417.02	Upregulated gene	3567.6	Upregulated gene
8070.72	Upregulated gene	4919.11	Upregulated gene
8070.72	Upregulated gene	194.945	Upregulated gene
7777.99	Upregulated gene	3014.71	Upregulated gene
11169	Upregulated gene	3014.71	Upregulated gene
4213.67	Upregulated gene	2322.78	Upregulated gene
1133.22	Upregulated gene	3067.72	Upregulated gene
1133.22	Upregulated gene	3067.72	Upregulated gene
11552.4	Upregulated gene	534.488	Upregulated gene
86.205	Upregulated gene	1689.98	Upregulated gene
3167.22	Upregulated gene	12743.8	Upregulated gene
684.956	Upregulated gene	12743.8	Upregulated gene
16367.8	Upregulated gene	12743.8	Upregulated gene
16367.8	Upregulated gene	9772.03	Upregulated gene
14522.2	Upregulated gene	6599.03	Upregulated gene
14728.5	Upregulated gene	6260.07	Upregulated gene
14728.5	Upregulated gene	6260.07	Upregulated gene
14728.5	Upregulated gene	6260.07	Upregulated gene
16816.6	Upregulated gene	6260.07	Upregulated gene
12679.7	Upregulated gene	6260.07	Upregulated gene
1136.13	Upregulated gene	6260.07	Upregulated gene
15691.9	Upregulated gene	6260.07	Upregulated gene
6589.39	Upregulated gene	3457.42	Upregulated gene
11026.4	Upregulated gene	3457.42	Upregulated gene
10903.6	Upregulated gene	6507.26	Upregulated gene
9761.1	Upregulated gene	2582.86	Upregulated gene
6504.38	Upregulated gene	2624.43	Upregulated gene
8390.78	Upregulated gene	2107.64	Upregulated gene
715.415	Upregulated gene	2107.64	Upregulated gene
171.8	Upregulated gene	931.313	Upregulated gene
1168.35	Upregulated gene	14348.4	Upregulated gene
3621.29	Upregulated gene	1533.32	Upregulated gene
12767.6	Upregulated gene	3192.49	Upregulated gene
6168.64	Upregulated gene	2951.28	Upregulated gene
6168.64	Upregulated gene	13178.9	Upregulated gene
6380.5	Upregulated gene	548.148	Upregulated gene
6380.5	Upregulated gene	562.241	Upregulated gene
11663.7	Upregulated gene	1214.38	Upregulated gene
11663.7	Upregulated gene	2031.22	Upregulated gene
1999.44	Upregulated gene	2014.52	Upregulated gene
16931.4	Upregulated gene	2014.52	Upregulated gene
16931.4	Upregulated gene	2798.65	Upregulated gene
3028	Upregulated gene	2462.83	Upregulated gene
6509.89	Upregulated gene	10976.3	Upregulated gene
6450.43	Upregulated gene	2925.81	Upregulated gene
259.715	Upregulated gene	2925.81	Upregulated gene
3323.39	Upregulated gene	7295.4	Upregulated gene
3323.39	Upregulated gene	7284.59	Upregulated gene
1576.39	Upregulated gene	7284.59	Upregulated gene
12577.4	Upregulated gene	6690.82	Upregulated gene
12577.4	Upregulated gene	3779.2	Upregulated gene
12577.4	Upregulated gene	1185.46	Upregulated gene
12577.4	Upregulated gene	1185.46	Upregulated gene
1199.44	Upregulated gene	1186.1	Upregulated gene
3797.72	Upregulated gene	1186.1	Upregulated gene
6701.56	Upregulated gene	1540.53	Upregulated gene
6701.56	Upregulated gene	1264.18	Upregulated gene
7899.58	Upregulated gene	2377.71	Upregulated gene
7078.54	Upregulated gene	2377.71	Upregulated gene
14567.5	Upregulated gene	2377.71	Upregulated gene
8819.54	Upregulated gene	2636.49	Upregulated gene
9254.46	Upregulated gene	4183.92	Upregulated gene
9670.21	Upregulated gene	2495.26	Upregulated gene
6258	Upregulated gene	2495.26	Upregulated gene
6258	Upregulated gene	1677.88	Upregulated gene
7983.07	Upregulated gene	4644.09	Upregulated gene
7983.07	Upregulated gene	3593.26	Upregulated gene
3174.11	Upregulated gene	950.013	Upregulated gene
2983.25	Upregulated gene	913.308	Upregulated gene
5058.04	Upregulated gene	892.172	Upregulated gene
5058.04	Upregulated gene	3709.19	Upregulated gene
5058.04	Upregulated gene	3709.19	Upregulated gene
15181.7	Upregulated gene	865.694	Upregulated gene
2230.95	Upregulated gene	865.694	Upregulated gene
14016.5	Upregulated gene	832.233	Upregulated gene
11716	Upregulated gene	4252.03	Upregulated gene
11716	Upregulated gene	2938.8	Upregulated gene
11716	Upregulated gene	2948.32	Upregulated gene
11716	Upregulated gene	2799.73	Upregulated gene
6160.73	Upregulated gene	3490.11	Upregulated gene
6160.73	Upregulated gene	1089.55	Upregulated gene
1198.21	Upregulated gene	12125.1	Upregulated gene
6621.68	Upregulated gene	4209.98	Upregulated gene
12002.7	Upregulated gene	4209.98	Upregulated gene
12002.7	Upregulated gene	5856.81	Upregulated gene
12002.7	Upregulated gene	10608.9	Upregulated gene
12002.7	Upregulated gene	919.817	Upregulated gene
5654.58	Upregulated gene	919.817	Upregulated gene
5654.58	Upregulated gene	919.817	Upregulated gene
8382.64	Upregulated gene	919.817	Upregulated gene
8925.95	Upregulated gene	2235.56	Upregulated gene
8925.95	Upregulated gene	1961.67	Upregulated gene
1855.1	Upregulated gene	3289.52	Upregulated gene
6462.23	Upregulated gene	3417.85	Upregulated gene
6462.23	Upregulated gene	2540.01	Upregulated gene
6462.23	Upregulated gene	2205.7	Upregulated gene
7333.86	Upregulated gene	2385.28	Upregulated gene
2411.43	Upregulated gene	2388.47	Upregulated gene
4864.78	Upregulated gene	1868.8	Upregulated gene
5698.18	Upregulated gene	1572.29	Upregulated gene
2183.25	Upregulated gene	1572.29	Upregulated gene
9390.3	Upregulated gene	2039.43	Upregulated gene
3816.03	Upregulated gene	4688.49	Upregulated gene
3816.03	Upregulated gene	9984.8	Upregulated gene
3859.18	Upregulated gene	9981.25	Upregulated gene
600.489	Upregulated gene	9981.25	Upregulated gene
18052.8	Upregulated gene	9978.44	Upregulated gene
18052.8	Upregulated gene	7602.94	Upregulated gene
18052.8	Upregulated gene	8534.44	Upregulated gene
18052.8	Upregulated gene	16831.8	Upregulated gene
18052.8	Upregulated gene	5936.67	Upregulated gene
10873.6	Upregulated gene	6214.11	Upregulated gene
10030.5	Upregulated gene	775.802	Upregulated gene
10030.5	Upregulated gene	7317.46	Upregulated gene
10030.5	Upregulated gene	6176.69	Upregulated gene
8032.73	Upregulated gene	1381.02	Upregulated gene
8032.73	Upregulated gene	1417.23	Upregulated gene
14489.9	Upregulated gene	1643.09	Upregulated gene
4363.07	Upregulated gene	764.809	Upregulated gene
4363.07	Upregulated gene	7710.48	Upregulated gene
4363.07	Upregulated gene	11526.7	Upregulated gene
4363.07	Upregulated gene	11526.7	Upregulated gene
4363.07	Upregulated gene	10602.6	Upregulated gene
4363.07	Upregulated gene	6410.94	Upregulated gene
4363.07	Upregulated gene	7419.86	Upregulated gene
9131.16	Upregulated gene	7419.86	Upregulated gene
8991.41	Upregulated gene	7067.41	Upregulated gene
6892.47	Upregulated gene	14831.8	Upregulated gene
5109.72	Upregulated gene	3756.32	Upregulated gene
10708.6	Upregulated gene	3735.06	Upregulated gene
10708.6	Upregulated gene	3793.82	Upregulated gene
4787.85	Upregulated gene	3813.38	Upregulated gene
4787.85	Upregulated gene	4101.29	Upregulated gene
5271.25	Upregulated gene	4128.26	Upregulated gene
2817.3	Upregulated gene	3181.45	Upregulated gene
9971.21	Upregulated gene	306.618	Upregulated gene
19285	Upregulated gene	2420.26	Upregulated gene
19285	Upregulated gene	2310.62	Upregulated gene
8755.62	Upregulated gene	2036.26	Upregulated gene
8755.62	Upregulated gene	2260.76	Upregulated gene
14657.4	Upregulated gene	2193.26	Upregulated gene
14663.8	Upregulated gene	2193.26	Upregulated gene
9466.22	Upregulated gene	2206.17	Upregulated gene
7586.02	Upregulated gene	243.128	Upregulated gene
7586.02	Upregulated gene	1278.11	Upregulated gene
1454.59	Upregulated gene	5994.89	Upregulated gene
5995.85	Upregulated gene	5994.89	Upregulated gene
5995.85	Upregulated gene	5279.49	Upregulated gene
8487.58	Upregulated gene	2432.15	Upregulated gene
2521.82	Upregulated gene	6524.67	Upregulated gene
9293.47	Upregulated gene	6524.67	Upregulated gene
14384.2	Upregulated gene	1150.65	Upregulated gene
3151.71	Upregulated gene	1106.38	Upregulated gene
10819.8	Upregulated gene	12302.1	Upregulated gene
11791.6	Upregulated gene	10891.1	Upregulated gene
10047.8	Upregulated gene	9183.67	Upregulated gene
10047.8	Upregulated gene	4470.52	Upregulated gene
8870.64	Upregulated gene	7873.99	Upregulated gene
8870.64	Upregulated gene	7848.07	Upregulated gene
13581.9	Upregulated gene	4704.82	Upregulated gene
13581.9	Upregulated gene	1068.4	Upregulated gene
13581.9	Upregulated gene	4919.15	Upregulated gene
13581.9	Upregulated gene	4919.15	Upregulated gene
13581.9	Upregulated gene	7312.1	Upregulated gene
4403.34	Upregulated gene	9058.17	Upregulated gene
3040.15	Upregulated gene	4242.69	Upregulated gene
17546	Upregulated gene	4205.48	Upregulated gene
10915.7	Upregulated gene	4125.38	Upregulated gene
10915.7	Upregulated gene	4041.22	Upregulated gene
2171.32	Upregulated gene	1171.54	Upregulated gene
2758.5	Upregulated gene	1168.39	Upregulated gene
2474.7	Upregulated gene	3186.62	Upregulated gene
430.381	Upregulated gene	3114.81	Upregulated gene
9269.48	Upregulated gene	1198.72	Upregulated gene
9269.48	Upregulated gene	1175.2	Upregulated gene
5450.02	Upregulated gene	5655.48	Upregulated gene
5450.02	Upregulated gene	118.722	Upregulated gene
1618.31	Upregulated gene	540.602	Upregulated gene
1618.31	Upregulated gene	7263.65	Upregulated gene
10412.3	Upregulated gene	7661.43	Upregulated gene
9175.16	Upregulated gene	7661.43	Upregulated gene
4900.01	Upregulated gene	3721.63	Upregulated gene
12750.5	Upregulated gene	11971.3	Upregulated gene
5294.28	Upregulated gene	11971.3	Upregulated gene
1956.35	Upregulated gene	15162.4	Upregulated gene
11021.2	Upregulated gene	15023.3	Upregulated gene
9780.18	Upregulated gene	14278.2	Upregulated gene
9834.02	Upregulated gene	14278.2	Upregulated gene
3767.81	Upregulated gene	14278.2	Upregulated gene
5141.94	Upregulated gene	14278.2	Upregulated gene
5306.14	Upregulated gene	13015.4	Upregulated gene
7177.58	Upregulated gene	10887.9	Upregulated gene
116.049	Upregulated gene	10887.9	Upregulated gene
7458.98	Upregulated gene	11140.8	Upregulated gene
12617.8	Upregulated gene	11594.1	Upregulated gene
15851.4	Upregulated gene	13280.3	Upregulated gene
15851.4	Upregulated gene	13280.3	Upregulated gene
15851.4	Upregulated gene	14697.3	Upregulated gene
13002.1	Upregulated gene	13032.4	Upregulated gene
8928.72	Upregulated gene	2117.58	Upregulated gene
8928.72	Upregulated gene	6386.68	Upregulated gene
13229.5	Upregulated gene	1415.82	Upregulated gene
13229.5	Upregulated gene	7225.65	Upregulated gene
13229.5	Upregulated gene	7225.65	Upregulated gene
6239.1	Upregulated gene	7225.65	Upregulated gene
11392.5	Upregulated gene	9298.16	Upregulated gene
5646.64	Upregulated gene	6936.78	Upregulated gene
9303.44	Upregulated gene	1516.76	Upregulated gene
9303.44	Upregulated gene	1797.13	Upregulated gene
9303.44	Upregulated gene	2502.24	Upregulated gene
2367.16	Upregulated gene	1279.12	Upregulated gene
9294.11	Upregulated gene	487.655	Upregulated gene
9294.11	Upregulated gene	487.655	Upregulated gene
9116.99	Upregulated gene	487.655	Upregulated gene
9116.99	Upregulated gene	509.091	Upregulated gene
11265.4	Upregulated gene	509.091	Upregulated gene
5296.01	Upregulated gene	853.004	Upregulated gene
10319.2	Upregulated gene	1861.55	Upregulated gene
10319.2	Upregulated gene	1999.58	Upregulated gene
3505.22	Upregulated gene	1743.09	Upregulated gene
7773.4	Upregulated gene	1743.09	Upregulated gene
11096.5	Upregulated gene	1743.09	Upregulated gene
11096.5	Upregulated gene	1743.09	Upregulated gene
17817.1	Upregulated gene	1743.09	Upregulated gene
17817.1	Upregulated gene	1738.67	Upregulated gene
0	Upregulated gene	1520.02	Upregulated gene
197.71	Upregulated gene	16069.2	Upregulated gene
1929.82	Upregulated gene	1343.83	Upregulated gene
1929.82	Upregulated gene	1628.43	Upregulated gene
1929.82	Upregulated gene	2140.62	Upregulated gene
723.431	Upregulated gene	2329.99	Upregulated gene
1885.63	Upregulated gene	2329.99	Upregulated gene
9794.75	Upregulated gene	4027.19	Upregulated gene
16688.2	Upregulated gene	3133.36	Upregulated gene
5432.5	Upregulated gene	3636.07	Upregulated gene
7873.89	Upregulated gene	2159.01	Upregulated gene
7271.07	Upregulated gene	3430.44	Upregulated gene
7271.07	Upregulated gene	1827.64	Upregulated gene
7271.07	Upregulated gene	802.268	Upregulated gene
7271.07	Upregulated gene	7519.58	Upregulated gene
7271.07	Upregulated gene	452.523	Upregulated gene
4572.94	Upregulated gene	12401.5	Upregulated gene
959.766	Upregulated gene	6100.15	Upregulated gene
2726.38	Upregulated gene	12339.1	Upregulated gene
83.332	Upregulated gene	14162.9	Upregulated gene
3254.62	Upregulated gene	16999.3	Upregulated gene
3254.62	Upregulated gene	10429.2	Upregulated gene
9898.88	Upregulated gene	10542.5	Upregulated gene
8137.16	Upregulated gene	9050.71	Upregulated gene
2152.23	Upregulated gene	2017.52	Upregulated gene
2522.95	Upregulated gene	2138.8	Upregulated gene
2522.95	Upregulated gene	2040.45	Upregulated gene
11467.7	Upregulated gene	2040.45	Upregulated gene
11467.7	Upregulated gene	2040.45	Upregulated gene
11467.7	Upregulated gene	2983.63	Upregulated gene
11467.7	Upregulated gene	2823.69	Upregulated gene
2237.95	Upregulated gene	2823.69	Upregulated gene
2237.95	Upregulated gene	3497.41	Upregulated gene
6900.47	Upregulated gene	3552.77	Upregulated gene
2252.76	Upregulated gene	1053.22	Upregulated gene
2252.76	Upregulated gene	1244.02	Upregulated gene
3746.57	Upregulated gene	1244.02	Upregulated gene
14636.4	Upregulated gene	16966.4	Upregulated gene
13787.1	Upregulated gene	632.734	Upregulated gene
6240.69	Upregulated gene	555.75	Upregulated gene
6240.69	Upregulated gene	522.853	Upregulated gene
6240.69	Upregulated gene	528.57	Upregulated gene
8460.06	Upregulated gene	547.503	Upregulated gene
15710.2	Upregulated gene	2858.3	Upregulated gene
1771.81	Upregulated gene	6856.81	Upregulated gene
1771.81	Upregulated gene	6981.04	Upregulated gene
993.628	Upregulated gene	1229.64	Upregulated gene
5345.15	Upregulated gene	380.86	Upregulated gene
5345.15	Upregulated gene	434.864	Upregulated gene
5345.15	Upregulated gene	909.3	Upregulated gene
1958.53	Upregulated gene	1071.65	Upregulated gene
3982.74	Upregulated gene	1049.63	Upregulated gene
7424.2	Upregulated gene	1204.61	Upregulated gene
7424.2	Upregulated gene	7300.17	Upregulated gene
11025.5	Upregulated gene	7300.17	Upregulated gene
8496.61	Upregulated gene	7300.17	Upregulated gene
172.969	Upregulated gene	3545.61	Upregulated gene
8304.71	Upregulated gene	3764.2	Upregulated gene
8304.71	Upregulated gene	10643.5	Upregulated gene
8304.71	Upregulated gene	12051.5	Upregulated gene
13343.8	Upregulated gene	2823.22	Upregulated gene
8313.71	Upregulated gene	2823.22	Upregulated gene
7279.37	Upregulated gene	1224.39	Upregulated gene
6665.76	Upregulated gene	9127.58	Upregulated gene
8330.7	Upregulated gene	9127.58	Upregulated gene
5547.73	Upregulated gene	4854.1	Upregulated gene
5547.73	Upregulated gene	12680.7	Upregulated gene
5547.73	Upregulated gene	768.55	Upregulated gene
5547.73	Upregulated gene	3248.3	Upregulated gene
5814.24	Upregulated gene	3901.39	Upregulated gene
5667.24	Upregulated gene	2100.91	Upregulated gene
8928.17	Upregulated gene	2622.64	Upregulated gene
7566.95	Upregulated gene	2622.64	Upregulated gene
5502.19	Upregulated gene	11974.6	Upregulated gene
11617.1	Upregulated gene	4996.07	Upregulated gene
15016.4	Upregulated gene	3525.3	Upregulated gene
15016.4	Upregulated gene	384.185	Upregulated gene
15016.4	Upregulated gene	384.185	Upregulated gene
15016.4	Upregulated gene	653.191	Upregulated gene
15016.4	Upregulated gene	653.191	Upregulated gene
5619.92	Upregulated gene	653.191	Upregulated gene
3435.7	Upregulated gene	653.191	Upregulated gene
8121.76	Upregulated gene	653.191	Upregulated gene
0	Upregulated gene	653.191	Upregulated gene
3171.21	Upregulated gene	653.191	Upregulated gene
13197.5	Upregulated gene	653.191	Upregulated gene
5718.4	Upregulated gene	386.079	Upregulated gene
344.704	Upregulated gene	653.723	Upregulated gene
8918.84	Upregulated gene	653.723	Upregulated gene
166.065	Upregulated gene	653.723	Upregulated gene
455.161	Upregulated gene	653.723	Upregulated gene
10008.3	Upregulated gene	659.773	Upregulated gene
10008.3	Upregulated gene	659.773	Upregulated gene
9358.74	Upregulated gene	659.773	Upregulated gene
9304.92	Upregulated gene	659.773	Upregulated gene
9304.92	Upregulated gene	659.773	Upregulated gene
4745.19	Upregulated gene	2756.02	Upregulated gene
4745.19	Upregulated gene	2756.02	Upregulated gene
4745.19	Upregulated gene	2755.02	Upregulated gene
4745.19	Upregulated gene	2755.02	Upregulated gene
4745.19	Upregulated gene	14078.3	Upregulated gene
2445.32	Upregulated gene	2563.27	Upregulated gene
1719.47	Upregulated gene	3905.38	Upregulated gene
8184.09	Upregulated gene	4358.97	Upregulated gene
8184.09	Upregulated gene	3594	Upregulated gene
8184.09	Upregulated gene	1504.11	Upregulated gene
8184.09	Upregulated gene	1504.11	Upregulated gene
6737.75	Upregulated gene	1504.11	Upregulated gene
6737.75	Upregulated gene	1504.11	Upregulated gene
7426.63	Upregulated gene	1756.28	Upregulated gene
85.63	Upregulated gene	413.348	Upregulated gene
1199.97	Upregulated gene	861.74	Upregulated gene
670.638	Upregulated gene	955.528	Upregulated gene
586.175	Upregulated gene	1004.85	Upregulated gene
1031.55	Upregulated gene	404.291	Upregulated gene
272.394	Upregulated gene	9138.87	Upregulated gene
13451.8	Upregulated gene	9138.87	Upregulated gene
13451.8	Upregulated gene	9138.87	Upregulated gene
4190.24	Upregulated gene	9138.87	Upregulated gene
7332.7	Upregulated gene	9138.87	Upregulated gene
344.743	Upregulated gene	8304.32	Upregulated gene
344.743	Upregulated gene	1170.52	Upregulated gene
6333.78	Upregulated gene	3201.19	Upregulated gene
4155.82	Upregulated gene	3229.19	Upregulated gene
4155.82	Upregulated gene	3654.18	Upregulated gene
11638.3	Upregulated gene	3073.26	Upregulated gene
11638.3	Upregulated gene	3073.26	Upregulated gene
11638.3	Upregulated gene	9746.66	Upregulated gene
1468.27	Upregulated gene	9746.66	Upregulated gene
1344.69	Upregulated gene	13343.5	Upregulated gene
11415.2	Upregulated gene	12308	Upregulated gene
11830.4	Upregulated gene	12308	Upregulated gene
7227.9	Upregulated gene	15092.2	Upregulated gene
6276.11	Upregulated gene	13405.4	Upregulated gene
10931.1	Upregulated gene	6766.41	Upregulated gene
2686.82	Upregulated gene	16928	Upregulated gene
6491.25	Upregulated gene	940.142	Upregulated gene
6491.25	Upregulated gene	940.912	Upregulated gene
20270.9	Upregulated gene	3767.32	Upregulated gene
16609.8	Upregulated gene	3806.86	Upregulated gene
8891.35	Upregulated gene	2399.37	Upregulated gene
10269.5	Upregulated gene	8951.46	Upregulated gene
12071.9	Upregulated gene	6497.76	Upregulated gene
12071.9	Upregulated gene	9960.31	Upregulated gene
8626.33	Upregulated gene	11829.8	Upregulated gene
8744.64	Upregulated gene	11829.8	Upregulated gene
8104.54	Upregulated gene	11829.8	Upregulated gene
19221.1	Upregulated gene	3864.56	Upregulated gene
1530.99	Upregulated gene	5614.83	Upregulated gene
1530.99	Upregulated gene	3138.59	Upregulated gene
1530.99	Upregulated gene	3138.59	Upregulated gene
4414.32	Upregulated gene	1457.89	Upregulated gene
4414.32	Upregulated gene	1581.8	Upregulated gene
461.419	Upregulated gene	1930.34	Upregulated gene
8929.02	Upregulated gene	1924.54	Upregulated gene
10698.4	Upregulated gene	2120.99	Upregulated gene
5299.74	Upregulated gene	8651.28	Upregulated gene
2336.22	Upregulated gene	2591.79	Upregulated gene
6287.28	Upregulated gene	3298.08	Upregulated gene
6835.65	Upregulated gene	3298.08	Upregulated gene
1630.42	Upregulated gene	3298.08	Upregulated gene
4801.03	Upregulated gene	1341.52	Upregulated gene
4801.03	Upregulated gene	1341.52	Upregulated gene
4801.03	Upregulated gene	1341.52	Upregulated gene
1745.34	Upregulated gene	1336.95	Upregulated gene
3356.86	Upregulated gene	1746.69	Upregulated gene
9144.29	Upregulated gene	1649.57	Upregulated gene
9144.29	Upregulated gene	1598.76	Upregulated gene
8825.55	Upregulated gene	1598.76	Upregulated gene
4999.89	Upregulated gene	779.762	Upregulated gene
4999.89	Upregulated gene	5213.26	Upregulated gene
4999.89	Upregulated gene	5213.26	Upregulated gene
4999.89	Upregulated gene	1145.14	Upregulated gene
4957.99	Upregulated gene	10728.2	Upregulated gene
4955.64	Upregulated gene	10728.2	Upregulated gene
4765.52	Upregulated gene	10702	Upregulated gene
13887.8	Upregulated gene	2033.95	Upregulated gene
13887.8	Upregulated gene	1851.92	Upregulated gene
13530	Upregulated gene	4295.28	Upregulated gene
13530	Upregulated gene	5006.19	Upregulated gene
9670.14	Upregulated gene	6170.66	Upregulated gene
3598.78	Upregulated gene	9118.47	Upregulated gene
2667.87	Upregulated gene	7118.4	Upregulated gene
9376.98	Upregulated gene	5487.47	Upregulated gene
9376.98	Upregulated gene	6997.32	Upregulated gene
805.733	Upregulated gene	15351.7	Upregulated gene
805.733	Upregulated gene	15351.7	Upregulated gene
0	Upregulated gene	9670.99	Upregulated gene
342.495	Upregulated gene	857.327	Upregulated gene
1201.66	Upregulated gene	6450.86	Upregulated gene
3975.21	Upregulated gene	4714.7	Upregulated gene
1706.78	Upregulated gene	11484.4	Upregulated gene
1697.02	Upregulated gene	11484.4	Upregulated gene
1697.02	Upregulated gene	9830.6	Upregulated gene
11417	Upregulated gene	9830.6	Upregulated gene
11417	Upregulated gene	5370.47	Upregulated gene
10999.7	Upregulated gene	7307.29	Upregulated gene
17593.6	Upregulated gene	7307.29	Upregulated gene
5549.16	Upregulated gene	552.839	Upregulated gene
5549.16	Upregulated gene	2391.85	Upregulated gene
5549.16	Upregulated gene	2296.94	Upregulated gene
8428.77	Upregulated gene	1494.53	Upregulated gene
15112.7	Upregulated gene	1660.08	Upregulated gene
3625.83	Upregulated gene	1146.45	Upregulated gene
5213.04	Upregulated gene	2271.59	Upregulated gene
5213.04	Upregulated gene	2381.03	Upregulated gene
10336.3	Upregulated gene	2840.12	Upregulated gene
8129.11	Upregulated gene	2840.12	Upregulated gene
8129.11	Upregulated gene	3204.83	Upregulated gene
8129.11	Upregulated gene	3204.83	Upregulated gene
8129.11	Upregulated gene	3204.83	Upregulated gene
8129.11	Upregulated gene	1700.74	Upregulated gene
130.455	Upregulated gene	3410.84	Upregulated gene
4983.22	Upregulated gene	3410.84	Upregulated gene
9020.63	Upregulated gene	17115.2	Upregulated gene
9020.63	Upregulated gene	17115.2	Upregulated gene
9020.63	Upregulated gene	16131.3	Upregulated gene
1355.74	Upregulated gene	15595.1	Upregulated gene
13785.7	Upregulated gene	14038.1	Upregulated gene
5712.42	Upregulated gene	12977.2	Upregulated gene
5712.42	Upregulated gene	12977.2	Upregulated gene
5712.42	Upregulated gene	12369.5	Upregulated gene
1748.76	Upregulated gene	1525.06	Upregulated gene
5798.78	Upregulated gene	1435.06	Upregulated gene
5798.78	Upregulated gene	774.211	Upregulated gene
5798.78	Upregulated gene	1554.14	Upregulated gene
10418.5	Upregulated gene	3685.44	Upregulated gene
10418.5	Upregulated gene	6194.27	Upregulated gene
10418.5	Upregulated gene	1467.8	Upregulated gene
10418.5	Upregulated gene	2086.29	Upregulated gene
10418.5	Upregulated gene	6724.73	Upregulated gene
10418.5	Upregulated gene	4721.47	Upregulated gene
10418.5	Upregulated gene	5321.4	Upregulated gene
10418.5	Upregulated gene	5364.76	Upregulated gene
19395.5	Upregulated gene	5910.64	Upregulated gene
19395.5	Upregulated gene	5910.64	Upregulated gene
13128.7	Upregulated gene	5922.62	Upregulated gene
511.446	Upregulated gene	5925.73	Upregulated gene
3510.86	Upregulated gene	11691.6	Upregulated gene
9227.49	Upregulated gene	12671.7	Upregulated gene
14259.5	Upregulated gene	3605.22	Upregulated gene
9895.57	Upregulated gene	3691.81	Upregulated gene
9895.57	Upregulated gene	3691.81	Upregulated gene
13534.1	Upregulated gene	3691.81	Upregulated gene
13534.1	Upregulated gene	3691.81	Upregulated gene
13534.1	Upregulated gene	6304.17	Upregulated gene
13077.2	Upregulated gene	8018.25	Upregulated gene
12153.1	Upregulated gene	10300.1	Upregulated gene
15630.2	Upregulated gene	3396.54	Upregulated gene
15630.2	Upregulated gene	4245.7	Upregulated gene
15630.2	Upregulated gene	4245.7	Upregulated gene
13873.9	Upregulated gene	4245.7	Upregulated gene
14866.4	Upregulated gene	1143.03	Upregulated gene
14866.4	Upregulated gene	1054.71	Upregulated gene
14986.5	Upregulated gene	6853.38	Upregulated gene
2718.8	Upregulated gene	511.956	Upregulated gene
12087.2	Upregulated gene	510.993	Upregulated gene
10754.5	Upregulated gene	498.904	Upregulated gene
10415	Upregulated gene	4414.27	Upregulated gene
13581.7	Upregulated gene	4414.27	Upregulated gene
13581.7	Upregulated gene	1484.62	Upregulated gene
15908.5	Upregulated gene	1484.62	Upregulated gene
7811.87	Upregulated gene	8121.31	Upregulated gene
9294.52	Upregulated gene	4938.88	Upregulated gene
3854.61	Upregulated gene	461.46	Upregulated gene
3854.61	Upregulated gene	2777.61	Upregulated gene
3854.61	Upregulated gene	2421.02	Upregulated gene
3854.61	Upregulated gene	2421.02	Upregulated gene
8066.07	Upregulated gene	2146.61	Upregulated gene
8066.07	Upregulated gene	1780.15	Upregulated gene
11033.8	Upregulated gene	1747.47	Upregulated gene
376.908	Upregulated gene	573.098	Upregulated gene
376.908	Upregulated gene	2118.5	Upregulated gene
376.908	Upregulated gene	569.235	Upregulated gene
3748.8	Upregulated gene	7619.52	Upregulated gene
3748.8	Upregulated gene	8366.99	Upregulated gene
3748.8	Upregulated gene	6936.79	Upregulated gene
2318.33	Upregulated gene	6936.79	Upregulated gene
2109.75	Upregulated gene	6638.06	Upregulated gene
2411.99	Upregulated gene	6638.06	Upregulated gene
4200.31	Upregulated gene	5382.12	Upregulated gene
16813	Upregulated gene	1320.26	Upregulated gene
12682.5	Upregulated gene	4292.45	Upregulated gene
12682.5	Upregulated gene	4291.4	Upregulated gene
12682.5	Upregulated gene	4289.33	Upregulated gene
4498.85	Upregulated gene	4149.05	Upregulated gene
3260.86	Upregulated gene	8578.22	Upregulated gene
5279.72	Upregulated gene	353.073	Upregulated gene
15955.2	Upregulated gene	3044.31	Upregulated gene
4250.65	Upregulated gene	3384.85	Upregulated gene
4048.25	Upregulated gene	7216.45	Upregulated gene
4048.25	Upregulated gene	7604.52	Upregulated gene
11864.5	Upregulated gene	7604.52	Upregulated gene
9788.44	Upregulated gene	7604.52	Upregulated gene
21226.3	Upregulated gene	7562.32	Upregulated gene
21226.3	Upregulated gene	6176.4	Upregulated gene
21226.3	Upregulated gene	6588.02	Upregulated gene
21226.3	Upregulated gene	7260.24	Upregulated gene
18656.3	Upregulated gene	2612.52	Upregulated gene
15042.4	Upregulated gene	2910.08	Upregulated gene
15042.4	Upregulated gene	943.969	Upregulated gene
1966.68	Upregulated gene	1417.12	Upregulated gene
6323.41	Upregulated gene	4840.5	Upregulated gene
859.135	Upregulated gene	2818.83	Upregulated gene
129.87	Upregulated gene	4250	Upregulated gene
9090.52	Upregulated gene	4250	Upregulated gene
975.305	Upregulated gene	5991.22	Upregulated gene
7598.76	Upregulated gene	3294.9	Upregulated gene
7865.62	Upregulated gene	3266.69	Upregulated gene
7865.62	Upregulated gene	3239.39	Upregulated gene
7865.62	Upregulated gene	1564.71	Upregulated gene
5271.7	Upregulated gene	10909.1	Upregulated gene
5271.7	Upregulated gene	10909.1	Upregulated gene
15569.5	Upregulated gene	14642	Upregulated gene
3764.17	Upregulated gene	14012.1	Upregulated gene
1982.11	Upregulated gene	13966.3	Upregulated gene
389.618	Upregulated gene	13966.3	Upregulated gene
7640.04	Upregulated gene	826.229	Upregulated gene
9169.15	Upregulated gene	9969.54	Upregulated gene
9169.15	Upregulated gene	13063.5	Upregulated gene
8257.94	Upregulated gene	11238.2	Upregulated gene
8257.94	Upregulated gene	11238.2	Upregulated gene
8210.29	Upregulated gene	11844.6	Upregulated gene
3972.42	Upregulated gene	13086.8	Upregulated gene
348.806	Upregulated gene	14236.5	Upregulated gene
348.806	Upregulated gene	2124.22	Upregulated gene
348.806	Upregulated gene	3830.51	Upregulated gene
5456.87	Upregulated gene	3830.51	Upregulated gene
5456.87	Upregulated gene	5469.69	Upregulated gene
5456.87	Upregulated gene	2529.11	Upregulated gene
7440.19	Upregulated gene	3321.2	Upregulated gene
7440.19	Upregulated gene	991.12	Upregulated gene
7440.19	Upregulated gene	1054.91	Upregulated gene
2529.97	Upregulated gene	1054.91	Upregulated gene
2529.97	Upregulated gene	1057.49	Upregulated gene
11276.7	Upregulated gene	1057.49	Upregulated gene
12732.7	Upregulated gene	1057.49	Upregulated gene
12732.7	Upregulated gene	1057.49	Upregulated gene
4276.14	Upregulated gene	1817.98	Upregulated gene
2958.62	Upregulated gene	1817.98	Upregulated gene
3656.24	Upregulated gene	3808.78	Upregulated gene
2577.01	Upregulated gene	2774.31	Upregulated gene
11053.2	Upregulated gene	946.779	Upregulated gene
12201.3	Upregulated gene	1035.02	Upregulated gene
12201.3	Upregulated gene	4278.53	Upregulated gene
6839.38	Upregulated gene	3287.49	Upregulated gene
6839.38	Upregulated gene	3045.4	Upregulated gene
9749.05	Upregulated gene	2737.43	Upregulated gene
8180.38	Upregulated gene	2286.78	Upregulated gene
2832.16	Upregulated gene	13724.2	Upregulated gene
416.623	Upregulated gene	8080.1	Upregulated gene
10109	Upregulated gene	8080.1	Upregulated gene
10109	Upregulated gene	10849.4	Upregulated gene
10109	Upregulated gene	13026	Upregulated gene
10109	Upregulated gene	9070.68	Upregulated gene
10109	Upregulated gene	1418.42	Upregulated gene
17223	Upregulated gene	10014.9	Upregulated gene
17223	Upregulated gene	10520.2	Upregulated gene
17223	Upregulated gene	2658.67	Upregulated gene
17223	Upregulated gene	3715.02	Upregulated gene
17223	Upregulated gene	6036.14	Upregulated gene
17223	Upregulated gene	7284	Upregulated gene
17223	Upregulated gene	14061.9	Upregulated gene
9464.89	Upregulated gene	16413.8	Upregulated gene
1066.67	Upregulated gene	1036.95	Upregulated gene
3043.12	Upregulated gene	1036.95	Upregulated gene
2870.64	Upregulated gene	833.452	Upregulated gene
2870.64	Upregulated gene	915.405	Upregulated gene
2479.34	Upregulated gene	904.502	Upregulated gene
3652.37	Upregulated gene	1430.65	Upregulated gene
4202.15	Upregulated gene	3720.26	Upregulated gene
4202.15	Upregulated gene	3792.53	Upregulated gene
4202.15	Upregulated gene	6024.73	Upregulated gene
4967.16	Upregulated gene	3354.57	Upregulated gene
1752.7	Upregulated gene	639.131	Upregulated gene
1752.7	Upregulated gene	610.762	Upregulated gene
1752.7	Upregulated gene	2025.24	Upregulated gene
6333.99	Upregulated gene	2025.24	Upregulated gene
4062.57	Upregulated gene	2025.24	Upregulated gene
2840.18	Upregulated gene	3629.03	Upregulated gene
8134.47	Upregulated gene	4618.41	Upregulated gene
8134.47	Upregulated gene	5753.69	Upregulated gene
3805.74	Upregulated gene	1694.19	Upregulated gene
6633.24	Upregulated gene	1694.19	Upregulated gene
13622.5	Upregulated gene	3155.37	Upregulated gene
15167.5	Upregulated gene	13983.1	Upregulated gene
15167.5	Upregulated gene	13983.1	Upregulated gene
15167.5	Upregulated gene	9158.54	Upregulated gene
15167.5	Upregulated gene	9158.54	Upregulated gene
13660.9	Upregulated gene	5011.4	Upregulated gene
13660.9	Upregulated gene	2851.3	Upregulated gene
4187.32	Upregulated gene	2848.41	Upregulated gene
4187.32	Upregulated gene	2848.41	Upregulated gene
15416.7	Upregulated gene	1926.74	Upregulated gene
8093.63	Upregulated gene	13317.2	Upregulated gene
8093.63	Upregulated gene	5173.42	Upregulated gene
5155.21	Upregulated gene	4652.31	Upregulated gene
172.973	Upregulated gene	4652.31	Upregulated gene
172.973	Upregulated gene	12214.6	Upregulated gene
5870.07	Upregulated gene	8586.69	Upregulated gene
3990.76	Upregulated gene	7861.96	Upregulated gene
8338.24	Upregulated gene	10521	Upregulated gene
4093.73	Upregulated gene	652.489	Upregulated gene
12291	Upregulated gene	1282.79	Upregulated gene
12291	Upregulated gene	1282.79	Upregulated gene
3980.54	Upregulated gene	1679.29	Upregulated gene
3801.07	Upregulated gene	609.511	Upregulated gene
1632.72	Upregulated gene	1490.96	Upregulated gene
2670.74	Upregulated gene	1429.7	Upregulated gene
167.755	Upregulated gene	1429.7	Upregulated gene
790.261	Upregulated gene	1692.09	Upregulated gene
7085.21	Upregulated gene	3307.08	Upregulated gene
7085.21	Upregulated gene	3408.47	Upregulated gene
7085.21	Upregulated gene	2089.45	Upregulated gene
4556.38	Upregulated gene	1661.78	Upregulated gene
8294.87	Upregulated gene	1653.3	Upregulated gene
15247.7	Upregulated gene	2392.1	Upregulated gene
15247.7	Upregulated gene	3589	Upregulated gene
4790.19	Upregulated gene	4109.35	Upregulated gene
4790.19	Upregulated gene	1652.46	Upregulated gene
4790.19	Upregulated gene	269.751	Upregulated gene
4790.19	Upregulated gene	8866.05	Upregulated gene
7555.58	Upregulated gene	741.29	Upregulated gene
11964.4	Upregulated gene	3578.62	Upregulated gene
11551.6	Upregulated gene	10512.4	Upregulated gene
6599.57	Upregulated gene	10512.4	Upregulated gene
6599.57	Upregulated gene	9159.7	Upregulated gene
687.319	Upregulated gene	1954.01	Upregulated gene
517.172	Upregulated gene	4921.73	Upregulated gene
0	Upregulated gene	4335.71	Upregulated gene
12231.1	Upregulated gene	4335.71	Upregulated gene
5433.18	Upregulated gene	4335.09	Upregulated gene
5433.18	Upregulated gene	4398.01	Upregulated gene
5433.18	Upregulated gene	1606.02	Upregulated gene
5433.18	Upregulated gene	1250.42	Upregulated gene
662.03	Upregulated gene	5701	Upregulated gene
662.03	Upregulated gene	645.437	Upregulated gene
7813.67	Upregulated gene	773.056	Upregulated gene
7813.67	Upregulated gene	773.056	Upregulated gene
7813.67	Upregulated gene	672.826	Upregulated gene
5957.35	Upregulated gene	5061.33	Upregulated gene
5957.35	Upregulated gene	468.525	Upregulated gene
283.322	Upregulated gene	523.303	Upregulated gene
11533.6	Upregulated gene	12456.1	Upregulated gene
7760.31	Upregulated gene	14032.2	Upregulated gene
5691.85	Upregulated gene	1111.19	Upregulated gene
5688.4	Upregulated gene	1192.38	Upregulated gene
3072.52	Upregulated gene	1629.79	Upregulated gene
5174.61	Upregulated gene	2200.78	Upregulated gene
8176.38	Upregulated gene	2200.78	Upregulated gene
8176.38	Upregulated gene	2874.63	Upregulated gene
2729.3	Upregulated gene	2874.63	Upregulated gene
2015.53	Upregulated gene	14266.1	Upregulated gene
2015.53	Upregulated gene	1025.25	Upregulated gene
1565.42	Upregulated gene	3210.68	Upregulated gene
1582.79	Upregulated gene	3210.68	Upregulated gene
7603.16	Upregulated gene	3276.48	Upregulated gene
10057.4	Upregulated gene	6883.73	Upregulated gene
10057.4	Upregulated gene	7637.07	Upregulated gene
10057.4	Upregulated gene	3680.33	Upregulated gene
2307.51	Upregulated gene	3680.33	Upregulated gene
6113.74	Upregulated gene	3680.33	Upregulated gene
6113.74	Upregulated gene	3679.63	Upregulated gene
12541.7	Upregulated gene	10331.8	Upregulated gene
10588.5	Upregulated gene	4631.1	Upregulated gene
10588.5	Upregulated gene	4304.1	Upregulated gene
10588.5	Upregulated gene	1276.35	Upregulated gene
10588.5	Upregulated gene	7116.99	Upregulated gene
811.445	Upregulated gene	7116.99	Upregulated gene
5415.25	Upregulated gene	2117.14	Upregulated gene
5415.25	Upregulated gene	427.101	Upregulated gene
5415.25	Upregulated gene	1780.39	Upregulated gene
8561.53	Upregulated gene	1780.39	Upregulated gene
857.46	Upregulated gene	1893.82	Upregulated gene
92.5267	Upregulated gene	1783.22	Upregulated gene
9512.51	Upregulated gene	6716.69	Upregulated gene
5074.42	Upregulated gene	5996.01	Upregulated gene
5074.42	Upregulated gene	383.116	Upregulated gene
1613.21	Upregulated gene	3437.48	Upregulated gene
2652.34	Upregulated gene	3437.48	Upregulated gene
1300.4	Upregulated gene	7254.97	Upregulated gene
1030.4	Upregulated gene	1135.36	Upregulated gene
970.07	Upregulated gene	1135.36	Upregulated gene
10515.4	Upregulated gene	4940.17	Upregulated gene
8187.22	Upregulated gene	6304.52	Upregulated gene
7412.21	Upregulated gene	6248.28	Upregulated gene
7412.21	Upregulated gene	371.911	Upregulated gene
7412.21	Upregulated gene	1043.39	Upregulated gene
12587	Upregulated gene	844.608	Upregulated gene
10383.8	Upregulated gene	844.608	Upregulated gene
9318.64	Upregulated gene	6276.42	Upregulated gene
3355.72	Upregulated gene	6276.42	Upregulated gene
2797.69	Upregulated gene	2376.48	Upregulated gene
4311.77	Upregulated gene	1433.48	Upregulated gene
4339.29	Upregulated gene	1314.13	Upregulated gene
4834.46	Upregulated gene	7341.06	Upregulated gene
3406.34	Upregulated gene	9108.04	Upregulated gene
9762.76	Upregulated gene	7595.65	Upregulated gene
4113.83	Upregulated gene	8720.2	Upregulated gene
7078.87	Upregulated gene	8720.2	Upregulated gene
7078.87	Upregulated gene	8720.2	Upregulated gene
332.109	Upregulated gene	15230.1	Upregulated gene
8528.38	Upregulated gene	15128.9	Upregulated gene
16211.1	Upregulated gene	16504.7	Upregulated gene
16211.1	Upregulated gene	10917.6	Upregulated gene
16211.1	Upregulated gene	10914.8	Upregulated gene
16211.1	Upregulated gene	4115.24	Upregulated gene
16211.1	Upregulated gene	3374.98	Upregulated gene
7902.71	Upregulated gene	5289.23	Upregulated gene
7033.39	Upregulated gene	5660.01	Upregulated gene
7033.39	Upregulated gene	4307.03	Upregulated gene
19739.1	Upregulated gene	3170.2	Upregulated gene
19739.1	Upregulated gene	3170.2	Upregulated gene
8454.23	Upregulated gene	5013.99	Upregulated gene
9671.47	Upregulated gene	2506.8	Upregulated gene
6388.98	Upregulated gene	3405.43	Upregulated gene
2042.98	Upregulated gene	3463.43	Upregulated gene
10179.4	Upregulated gene	3494.28	Upregulated gene
1735.57	Upregulated gene	7123.47	Upregulated gene
1735.57	Upregulated gene	7123.47	Upregulated gene
7974.34	Upregulated gene	7501.17	Upregulated gene
15720.5	Upregulated gene	6133.25	Upregulated gene
15720.5	Upregulated gene	3413.52	Upregulated gene
8156.06	Upregulated gene	3229.55	Upregulated gene
3914.87	Upregulated gene	2236.95	Upregulated gene
9147.12	Upregulated gene	1985.44	Upregulated gene
11637.5	Upregulated gene	1144.75	Upregulated gene
8191.66	Upregulated gene	11002.4	Upregulated gene
8191.66	Upregulated gene	11002.4	Upregulated gene
8191.66	Upregulated gene	14844.8	Upregulated gene
8191.66	Upregulated gene	15137.4	Upregulated gene
15793.5	Upregulated gene	12803.1	Upregulated gene
6393.52	Upregulated gene	385.707	Upregulated gene
6393.52	Upregulated gene	520.17	Upregulated gene
6393.52	Upregulated gene	516.015	Upregulated gene
11464.5	Upregulated gene	2362.12	Upregulated gene
21029.3	Upregulated gene	1948.42	Upregulated gene
18549.1	Upregulated gene	4302.58	Upregulated gene
16720.5	Upregulated gene	4302.58	Upregulated gene
10690.9	Upregulated gene	421.296	Upregulated gene
14810.9	Upregulated gene	364.379	Upregulated gene
14810.9	Upregulated gene	364.379	Upregulated gene
14810.9	Upregulated gene	364.379	Upregulated gene
3806.39	Upregulated gene	364.379	Upregulated gene
10369.7	Upregulated gene	364.379	Upregulated gene
14715.2	Upregulated gene	5071.29	Upregulated gene
3810.86	Upregulated gene	15012.3	Upregulated gene
7602.62	Upregulated gene	15012.3	Upregulated gene
7602.62	Upregulated gene	15256.5	Upregulated gene
7435.98	Upregulated gene	677.495	Upregulated gene
2562.05	Upregulated gene	3143.07	Upregulated gene
2562.05	Upregulated gene	3156.76	Upregulated gene
1536.72	Upregulated gene	3160.56	Upregulated gene
1536.72	Upregulated gene	545.877	Upregulated gene
1475.84	Upregulated gene	1066.61	Upregulated gene
14962.4	Upregulated gene	1129.61	Upregulated gene
3613.19	Upregulated gene	3685.96	Upregulated gene
4478.47	Upregulated gene	613.881	Upregulated gene
4783.07	Upregulated gene	638.977	Upregulated gene
5685	Upregulated gene	625.171	Upregulated gene
10415.3	Upregulated gene	658.553	Upregulated gene
9728.42	Upregulated gene	753.311	Upregulated gene
9498.7	Upregulated gene	10176.4	Upregulated gene
6969.09	Upregulated gene	12725.4	Upregulated gene
10981.3	Upregulated gene	4250.64	Upregulated gene
10981.3	Upregulated gene	2776.9	Upregulated gene
18331.4	Upregulated gene	2162.62	Upregulated gene
4494.66	Upregulated gene	2162.62	Upregulated gene
4494.66	Upregulated gene	3107.51	Upregulated gene
5233.24	Upregulated gene	3620.17	Upregulated gene
4733.78	Upregulated gene	2894.35	Upregulated gene
4733.78	Upregulated gene	5311.31	Upregulated gene
4733.78	Upregulated gene	6788.82	Upregulated gene
4733.78	Upregulated gene	4804.22	Upregulated gene
4733.78	Upregulated gene	6556.09	Upregulated gene
6263.74	Upregulated gene	6050.88	Upregulated gene
6263.74	Upregulated gene	5086.47	Upregulated gene
16582.2	Upregulated gene	13740.8	Upregulated gene
10858	Upregulated gene	13740.8	Upregulated gene
20708.1	Upregulated gene	3328.44	Upregulated gene
11900.9	Upregulated gene	3937.5	Upregulated gene
11900.9	Upregulated gene	3083.47	Upregulated gene
11900.9	Upregulated gene	3026.25	Upregulated gene
11013.6	Upregulated gene	387.124	Upregulated gene
11013.6	Upregulated gene	2585.4	Upregulated gene
11013.6	Upregulated gene	3837.65	Upregulated gene
11013.6	Upregulated gene	1616.17	Upregulated gene
11013.6	Upregulated gene	1616.17	Upregulated gene
21064.4	Upregulated gene	1019.76	Upregulated gene
8251.11	Upregulated gene	1315.39	Upregulated gene
10399.9	Upregulated gene	2301.29	Upregulated gene
10478.3	Upregulated gene	2301.29	Upregulated gene
10478.3	Upregulated gene	2301.29	Upregulated gene
10478.3	Upregulated gene	5164.38	Upregulated gene
10478.3	Upregulated gene	2928.69	Upregulated gene
10478.3	Upregulated gene	15668.2	Upregulated gene
10478.3	Upregulated gene	15668.2	Upregulated gene
10478.3	Upregulated gene	15668.2	Upregulated gene
10478.3	Upregulated gene	1630.54	Upregulated gene
10478.3	Upregulated gene	1726.66	Upregulated gene
7203.93	Upregulated gene	1465.31	Upregulated gene
8941.55	Upregulated gene	1465.31	Upregulated gene
4736.19	Upregulated gene	1465.31	Upregulated gene
4736.19	Upregulated gene	992.227	Upregulated gene
4736.19	Upregulated gene	968.859	Upregulated gene
14430.4	Upregulated gene	486.665	Upregulated gene
1992.54	Upregulated gene	14078.8	Upregulated gene
1555.77	Upregulated gene	1411.4	Upregulated gene
3340.2	Upregulated gene	1404.68	Upregulated gene
3340.2	Upregulated gene	439.215	Upregulated gene
3338.93	Upregulated gene	6007.04	Upregulated gene
9928.44	Upregulated gene	6007.04	Upregulated gene
4801.1	Upregulated gene	3843.03	Upregulated gene
9931.82	Upregulated gene	2618.07	Upregulated gene
4920.63	Upregulated gene	8262.73	Upregulated gene
13031.2	Upregulated gene	8295.54	Upregulated gene
13031.2	Upregulated gene	8681.17	Upregulated gene
5266.63	Upregulated gene	4010.43	Upregulated gene
7847.86	Upregulated gene	4010.43	Upregulated gene
495.927	Upregulated gene	3704.17	Upregulated gene
19887.7	Upregulated gene	257.577	Upregulated gene
19887.7	Upregulated gene	3558.7	Upregulated gene
8950.78	Upregulated gene	3828.89	Upregulated gene
8950.78	Upregulated gene	10721.7	Upregulated gene
9207.62	Upregulated gene	575.993	Upregulated gene
9207.62	Upregulated gene	5285.06	Upregulated gene
9207.62	Upregulated gene	6260.3	Upregulated gene
13702.1	Upregulated gene	3283.35	Upregulated gene
13702.1	Upregulated gene	3404.72	Upregulated gene
4901.62	Upregulated gene	4128.45	Upregulated gene
4478.23	Upregulated gene	4123.63	Upregulated gene
7163.1	Upregulated gene	2066.79	Upregulated gene
7163.1	Upregulated gene	2523.3	Upregulated gene
7163.1	Upregulated gene	1225	Upregulated gene
16166.3	Upregulated gene	1324.41	Upregulated gene
8656.25	Upregulated gene	13688.7	Upregulated gene
8656.25	Upregulated gene	14675.3	Upregulated gene
3798.22	Upregulated gene	1686	Upregulated gene
4941.99	Upregulated gene	582.886	Upregulated gene
18004.6	Upregulated gene	5198.98	Upregulated gene
18117.1	Upregulated gene	1936.96	Upregulated gene
18342.7	Upregulated gene	2153.88	Upregulated gene
18342.7	Upregulated gene	15432.2	Upregulated gene
18342.7	Upregulated gene	16140.4	Upregulated gene
18342.7	Upregulated gene	16162.5	Upregulated gene
4830.29	Upregulated gene	6385.45	Upregulated gene
7069.9	Upregulated gene	16225.2	Upregulated gene
7069.9	Upregulated gene	16225.2	Upregulated gene
9621.96	Upregulated gene	17093.3	Upregulated gene
9621.96	Upregulated gene	651.478	Upregulated gene
9621.96	Upregulated gene	565.633	Upregulated gene
9621.96	Upregulated gene	850.021	Upregulated gene
298.814	Upregulated gene	2328.62	Upregulated gene
7393.59	Upregulated gene	552.751	Upregulated gene
4283.34	Upregulated gene	11937.1	Upregulated gene
4283.34	Upregulated gene	11937.1	Upregulated gene
4283.34	Upregulated gene	11937.1	Upregulated gene
11576	Upregulated gene	11955.1	Upregulated gene
10907	Upregulated gene	2144.69	Upregulated gene
10907	Upregulated gene	1968.46	Upregulated gene
1860.32	Upregulated gene	7725.05	Upregulated gene
1860.32	Upregulated gene	10236.2	Upregulated gene
12345	Upregulated gene	3202	Upregulated gene
12345	Upregulated gene	3243.82	Upregulated gene
12345	Upregulated gene	3257.92	Upregulated gene
12345	Upregulated gene	2807.31	Upregulated gene
3096.58	Upregulated gene	2807.31	Upregulated gene
732.086	Upregulated gene	5133.52	Upregulated gene
12524.3	Upregulated gene	1677.92	Upregulated gene
12524.3	Upregulated gene	8263.96	Upregulated gene
12524.3	Upregulated gene	8366.88	Upregulated gene
13411.3	Upregulated gene	2568.64	Upregulated gene
9426.71	Upregulated gene	15694.5	Upregulated gene
9426.71	Upregulated gene	12529.6	Upregulated gene
9426.71	Upregulated gene	13631.6	Upregulated gene
9426.71	Upregulated gene	5056.94	Upregulated gene
9426.71	Upregulated gene	1335.74	Upregulated gene
10079.6	Upregulated gene	2331.74	Upregulated gene
8362.75	Upregulated gene	4566.66	Upregulated gene
3388.52	Upregulated gene	4286.2	Upregulated gene
3388.52	Upregulated gene	5001.89	Upregulated gene
7363.49	Upregulated gene	9505.87	Upregulated gene
7363.49	Upregulated gene	9505.87	Upregulated gene
6604.16	Upregulated gene	11202.3	Upregulated gene
6604.16	Upregulated gene	7353.05	Upregulated gene
10772.1	Upregulated gene	7405.25	Upregulated gene
98.2737	Upregulated gene	989.528	Upregulated gene
2767.85	Upregulated gene	962.601	Upregulated gene
2442.53	Upregulated gene	9872.12	Upregulated gene
2442.53	Upregulated gene	9872.12	Upregulated gene
658.018	Upregulated gene	9872.12	Upregulated gene
5294.46	Upregulated gene	8607	Upregulated gene
5294.46	Upregulated gene	10310	Upregulated gene
5294.46	Upregulated gene	10180	Upregulated gene
7330.54	Upregulated gene	10519.9	Upregulated gene
9760.32	Upregulated gene	9817.91	Upregulated gene
9760.32	Upregulated gene	9817.91	Upregulated gene
3200.62	Upregulated gene	128.736	Upregulated gene
9406.1	Upregulated gene	919.569	Upregulated gene
9323.31	Upregulated gene	2662.37	Upregulated gene
10153.8	Upregulated gene	5620.37	Upregulated gene
10213.5	Upregulated gene	6114.32	Upregulated gene
3533.22	Upregulated gene	6698.49	Upregulated gene
882.15	Upregulated gene	6775.91	Upregulated gene
906.841	Upregulated gene	3963.94	Upregulated gene
15355.8	Upregulated gene	1849.45	Upregulated gene
15355.8	Upregulated gene	1704.7	Upregulated gene
7853.65	Upregulated gene	1339.52	Upregulated gene
8592.15	Upregulated gene	1342.08	Upregulated gene
3761.09	Upregulated gene	1405.86	Upregulated gene
4518.94	Upregulated gene	1274.05	Upregulated gene
13100.2	Upregulated gene	1056.39	Upregulated gene
8611.04	Upregulated gene	1056.39	Upregulated gene
8900.02	Upregulated gene	1103.02	Upregulated gene
8900.02	Upregulated gene	1348.02	Upregulated gene
10700.8	Upregulated gene	2150.16	Upregulated gene
11006	Upregulated gene	2168.34	Upregulated gene
11006	Upregulated gene	2168.34	Upregulated gene
11006	Upregulated gene	2229.77	Upregulated gene
11006	Upregulated gene	1912.52	Upregulated gene
19462.4	Upregulated gene	1912.52	Upregulated gene
19462.4	Upregulated gene	1289.01	Upregulated gene
19462.4	Upregulated gene	2166.02	Upregulated gene
2789.6	Upregulated gene	3368.81	Upregulated gene
3159.24	Upregulated gene	2565.19	Upregulated gene
2439.06	Upregulated gene	5043.37	Upregulated gene
2439.06	Upregulated gene	5623.62	Upregulated gene
2439.06	Upregulated gene	4425.52	Upregulated gene
2439.06	Upregulated gene	4425.52	Upregulated gene
2439.06	Upregulated gene	1108.27	Upregulated gene
2698.27	Upregulated gene	6319.36	Upregulated gene
2698.27	Upregulated gene	6319.36	Upregulated gene
206.842	Upregulated gene	10767.5	Upregulated gene
1201.68	Upregulated gene	6232.59	Upregulated gene
1201.68	Upregulated gene	5606.25	Upregulated gene
1201.68	Upregulated gene	5606.25	Upregulated gene
1201.68	Upregulated gene	8047.14	Upregulated gene
1687.81	Upregulated gene	8047.14	Upregulated gene
3695.44	Upregulated gene	8047.14	Upregulated gene
11838.6	Upregulated gene	8047.14	Upregulated gene
11838.6	Upregulated gene	1216.28	Upregulated gene
11838.6	Upregulated gene	636.872	Upregulated gene
10723.4	Upregulated gene	602.971	Upregulated gene
6097.39	Upregulated gene	13983.5	Upregulated gene
13070.4	Upregulated gene	740.68	Upregulated gene
13070.4	Upregulated gene	740.68	Upregulated gene
13070.4	Upregulated gene	740.68	Upregulated gene
13070.4	Upregulated gene	740.68	Upregulated gene
8458.48	Upregulated gene	7590.23	Upregulated gene
11264.2	Upregulated gene	833.098	Upregulated gene
11264.2	Upregulated gene	1825.72	Upregulated gene
11304.2	Upregulated gene	5524.18	Upregulated gene
7041.8	Upregulated gene	5524.18	Upregulated gene
7041.8	Upregulated gene	5526.52	Upregulated gene
3413.23	Upregulated gene	3378.58	Upregulated gene
10543.4	Upregulated gene	3982.53	Upregulated gene
1481.59	Upregulated gene	2698.86	Upregulated gene
1278.02	Upregulated gene	2698.86	Upregulated gene
6285.94	Upregulated gene	2698.86	Upregulated gene
8905.31	Upregulated gene	545.286	Upregulated gene
10510.9	Upregulated gene	558.307	Upregulated gene
2202.83	Upregulated gene	736.872	Upregulated gene
593.631	Upregulated gene	10131.4	Upregulated gene
5066.1	Upregulated gene	10874	Upregulated gene
8285.7	Upregulated gene	7748.55	Upregulated gene
13429	Upregulated gene	1922.2	Upregulated gene
13429	Upregulated gene	1904.8	Upregulated gene
13429	Upregulated gene	2270.83	Upregulated gene
3582.19	Upregulated gene	1069.03	Upregulated gene
3082.02	Upregulated gene	2800.68	Upregulated gene
4818.29	Upregulated gene	2800.68	Upregulated gene
7874.94	Upregulated gene	2800.68	Upregulated gene
4617.18	Upregulated gene	4240.35	Upregulated gene
5337.34	Upregulated gene	3233.72	Upregulated gene
6145.9	Upregulated gene	2217.72	Upregulated gene
4836.72	Upregulated gene	3768.83	Upregulated gene
9775.46	Upregulated gene	7040.09	Upregulated gene
9775.46	Upregulated gene	1825.07	Upregulated gene
9775.46	Upregulated gene	823.601	Upregulated gene
9775.46	Upregulated gene	6636.61	Upregulated gene
9775.46	Upregulated gene	4152.85	Upregulated gene
10555.2	Upregulated gene	10954.6	Upregulated gene
10555.2	Upregulated gene	10954.6	Upregulated gene
8814.67	Upregulated gene	8001.6	Upregulated gene
8814.67	Upregulated gene	11882.4	Upregulated gene
8814.67	Upregulated gene	11741.4	Upregulated gene
6242.31	Upregulated gene	11843.1	Upregulated gene
1300.06	Upregulated gene	16909.5	Upregulated gene
3241.62	Upregulated gene	9294.49	Upregulated gene
4086.41	Upregulated gene	11187.7	Upregulated gene
4086.41	Upregulated gene	11187.7	Upregulated gene
4086.41	Upregulated gene	698.761	Upregulated gene
871.778	Upregulated gene	6245.29	Upregulated gene
4249.39	Upregulated gene	7359.84	Upregulated gene
8639.55	Upregulated gene	14506.1	Upregulated gene
5879.75	Upregulated gene	8293.33	Upregulated gene
16127.6	Upregulated gene	6046.2	Upregulated gene
16127.6	Upregulated gene	8235.55	Upregulated gene
16127.6	Upregulated gene	10816.4	Upregulated gene
13096	Upregulated gene	1383.24	Upregulated gene
11034.1	Upregulated gene	1383.24	Upregulated gene
963.037	Upregulated gene	7759.94	Upregulated gene
10058.5	Upregulated gene	9517.11	Upregulated gene
10058.5	Upregulated gene	8293.04	Upregulated gene
10357.1	Upregulated gene	10786.2	Upregulated gene
10357.1	Upregulated gene	10863.6	Upregulated gene
15385.4	Upregulated gene	10863.6	Upregulated gene
15385.4	Upregulated gene	11859.8	Upregulated gene
0	Upregulated gene	9769.77	Upregulated gene
171.784	Upregulated gene	9769.77	Upregulated gene
2068.96	Upregulated gene	6512.28	Upregulated gene
5524.58	Upregulated gene	6512.28	Upregulated gene
3153.91	Upregulated gene	6513.35	Upregulated gene
4185.72	Upregulated gene	5821.62	Upregulated gene
5190.72	Upregulated gene	5972.99	Upregulated gene
8341.46	Upregulated gene	3156.77	Upregulated gene
5624.51	Upregulated gene	632.849	Upregulated gene
6405.46	Upregulated gene	626.419	Upregulated gene
6405.46	Upregulated gene	636.408	Upregulated gene
4452.89	Upregulated gene	980.667	Upregulated gene
8698.74	Upregulated gene	980.695	Upregulated gene
8698.74	Upregulated gene	350.781	Upregulated gene
8917.34	Upregulated gene	366.834	Upregulated gene
7339.37	Upregulated gene	380.362	Upregulated gene
7339.37	Upregulated gene	7049.83	Upregulated gene
10795.1	Upregulated gene	2405.72	Upregulated gene
11115.2	Upregulated gene	1912.91	Upregulated gene
13561.9	Upregulated gene	685.74	Upregulated gene
13561.9	Upregulated gene	8193	Upregulated gene
171.823	Upregulated gene	10401.1	Upregulated gene
8718	Upregulated gene	10452.6	Upregulated gene
8718	Upregulated gene	5153.23	Upregulated gene
8718	Upregulated gene	4629.43	Upregulated gene
557.479	Upregulated gene	1298.84	Upregulated gene
14058.7	Upregulated gene	1290.66	Upregulated gene
5826.31	Upregulated gene	301.595	Upregulated gene
5826.31	Upregulated gene	4398.09	Upregulated gene
5826.31	Upregulated gene	5967.27	Upregulated gene
5826.31	Upregulated gene	6680.63	Upregulated gene
7384.36	Upregulated gene	6680.63	Upregulated gene
4684.37	Upregulated gene	6680.63	Upregulated gene
456.895	Upregulated gene	2706.49	Upregulated gene
8586.54	Upregulated gene	2453.42	Upregulated gene
6320.9	Upregulated gene	8834.18	Upregulated gene
16047.1	Upregulated gene	1564.77	Upregulated gene
16047.1	Upregulated gene	1182.53	Upregulated gene
5578.16	Upregulated gene	718.062	Upregulated gene
5578.16	Upregulated gene	9281.64	Upregulated gene
5293.55	Upregulated gene	5827.25	Upregulated gene
5652.68	Upregulated gene	4627.1	Upregulated gene
5652.68	Upregulated gene	3458.37	Upregulated gene
5652.68	Upregulated gene	8490.82	Upregulated gene
5652.68	Upregulated gene	5701.07	Upregulated gene
5652.68	Upregulated gene	354.171	Upregulated gene
5652.68	Upregulated gene	5192.24	Upregulated gene
5514.45	Upregulated gene	5177.88	Upregulated gene
11296	Upregulated gene	3671.89	Upregulated gene
11221.3	Upregulated gene	10993.1	Upregulated gene
1428.67	Upregulated gene	8676.21	Upregulated gene
1428.67	Upregulated gene	8676.21	Upregulated gene
9399.83	Upregulated gene	8676.21	Upregulated gene
185.616	Upregulated gene	8675.7	Upregulated gene
345.344	Upregulated gene	1326.84	Upregulated gene
430.974	Upregulated gene	2356.42	Upregulated gene
429.816	Upregulated gene	6429.3	Upregulated gene
368.906	Upregulated gene	4143.26	Upregulated gene
171.26	Upregulated gene	3037.05	Upregulated gene
171.261	Upregulated gene	2332.13	Upregulated gene
103.446	Upregulated gene	3193.1	Upregulated gene
36.781	Upregulated gene	5546.46	Upregulated gene
6.3217	Upregulated gene	9963.8	Upregulated gene
379.252	Upregulated gene	7507.24	Upregulated gene
516.601	Upregulated gene	7507.24	Upregulated gene
516.603	Upregulated gene	10763.4	Upregulated gene
516.59	Upregulated gene	1010.83	Upregulated gene
645.303	Upregulated gene	1039.07	Upregulated gene
672.347	Upregulated gene	832.843	Upregulated gene
672.343	Upregulated gene	6598.3	Upregulated gene
516.545	Upregulated gene	16785.2	Upregulated gene
516.556	Upregulated gene	16785.2	Upregulated gene
580.336	Upregulated gene	4602.35	Upregulated gene
924.577	Upregulated gene	8926.12	Upregulated gene
780.335	Upregulated gene	8926.12	Upregulated gene
434.386	Upregulated gene	8790.69	Upregulated gene
990.676	Upregulated gene	6877.48	Upregulated gene
990.676	Upregulated gene	11314.9	Upregulated gene
909.078	Upregulated gene	15078.9	Upregulated gene
794.166	Upregulated gene	11121.3	Upregulated gene
647.08	Upregulated gene	11344.1	Upregulated gene
608.601	Upregulated gene	501.802	Upregulated gene
201.72	Upregulated gene	429.298	Upregulated gene
289.656	Upregulated gene	436.183	Upregulated gene
1599.38	Upregulated gene	436.183	Upregulated gene
1397.03	Upregulated gene	1950.81	Upregulated gene
1572.91	Upregulated gene	1956.76	Upregulated gene
1641.87	Upregulated gene	1631.17	Upregulated gene
1020.04	Upregulated gene	1941.82	Upregulated gene
953.382	Upregulated gene	10555.5	Upregulated gene
787.871	Upregulated gene	10616.6	Upregulated gene
656.859	Upregulated gene	1336.6	Upregulated gene
366.551	Upregulated gene	1699.91	Upregulated gene
1048.11	Upregulated gene	2586.74	Upregulated gene
1448.09	Upregulated gene	2655.46	Upregulated gene
2101.73	Upregulated gene	4534.49	Upregulated gene
5885	Upregulated gene	1304.82	Upregulated gene
5885	Upregulated gene	1271.36	Upregulated gene
5623.94	Upregulated gene	1271.36	Upregulated gene
8696.99	Upregulated gene	1259.85	Upregulated gene
6670.41	Upregulated gene	1241.55	Upregulated gene
17190.5	Upregulated gene	1287.16	Upregulated gene
17190.5	Upregulated gene	4237.31	Upregulated gene
17150.2	Upregulated gene	4237.31	Upregulated gene
17150.2	Upregulated gene	4237.31	Upregulated gene
7333.08	Upregulated gene	4237.31	Upregulated gene
7228.4	Upregulated gene	2881.33	Upregulated gene
1637.33	Upregulated gene	2212.34	Upregulated gene
9151.29	Upregulated gene	2212.34	Upregulated gene
9362.27	Upregulated gene	3429.16	Upregulated gene
9381.69	Upregulated gene	3388.91	Upregulated gene
12100.1	Upregulated gene	1433.78	Upregulated gene
12100.1	Upregulated gene	1658.55	Upregulated gene
12100.1	Upregulated gene	6890.9	Upregulated gene
12100.1	Upregulated gene	4683.87	Upregulated gene
14525.6	Upregulated gene	1297.25	Upregulated gene
11974.9	Upregulated gene	1295.88	Upregulated gene
12893.9	Upregulated gene	1295.88	Upregulated gene
1820.67	Upregulated gene	1751.35	Upregulated gene
1820.67	Upregulated gene	1751.35	Upregulated gene
6306.09	Upregulated gene	2903.91	Upregulated gene
6306.09	Upregulated gene	2903.91	Upregulated gene
7925.67	Upregulated gene	2903.91	Upregulated gene
16008.7	Upregulated gene	825.194	Upregulated gene
16008.7	Upregulated gene	480.948	Upregulated gene
6838.27	Upregulated gene	1896.28	Upregulated gene
6838.27	Upregulated gene	1047.08	Upregulated gene
9326.88	Upregulated gene	9926.99	Upregulated gene
9326.88	Upregulated gene	9870.56	Upregulated gene
2974.09	Upregulated gene	10655.6	Upregulated gene
2974.09	Upregulated gene	13147.4	Upregulated gene
3746.57	Upregulated gene	889.84	Upregulated gene
8326.41	Upregulated gene	3364.29	Upregulated gene
6334.03	Upregulated gene	3364.29	Upregulated gene
6334.03	Upregulated gene	1381.63	Upregulated gene
6572.74	Upregulated gene	2136.71	Upregulated gene
6572.74	Upregulated gene	2973.23	Upregulated gene
6572.74	Upregulated gene	2953.88	Upregulated gene
6572.74	Upregulated gene	2894.27	Upregulated gene
4828.57	Upregulated gene	2749.59	Upregulated gene
12598.5	Upregulated gene	2658.87	Upregulated gene
12598.5	Upregulated gene	2658.87	Upregulated gene
6761.33	Upregulated gene	259.228	Upregulated gene
6761.33	Upregulated gene	388.739	Upregulated gene
10650.5	Upregulated gene	388.122	Upregulated gene
10650.5	Upregulated gene	790.841	Upregulated gene
10650.5	Upregulated gene	811.917	Upregulated gene
10650.5	Upregulated gene	700.299	Upregulated gene
18438	Upregulated gene	746.461	Upregulated gene
1247.75	Upregulated gene	710.926	Upregulated gene
1247.75	Upregulated gene	5357.07	Upregulated gene
14565.4	Upregulated gene	2668.83	Upregulated gene
7329.12	Upregulated gene	2668.83	Upregulated gene
9094.2	Upregulated gene	2668.83	Upregulated gene
12744.6	Upregulated gene	7215.28	Upregulated gene
10374.5	Upregulated gene	9455.77	Upregulated gene
14586.6	Upregulated gene	13843.1	Upregulated gene
19555.5	Upregulated gene	14035.6	Upregulated gene
19332.3	Upregulated gene	14578.9	Upregulated gene
6819.23	Upregulated gene	16771.3	Upregulated gene
5979.32	Upregulated gene	4493.95	Upregulated gene
5979.32	Upregulated gene	4493.95	Upregulated gene
5979.32	Upregulated gene	4521.33	Upregulated gene
5979.32	Upregulated gene	5866.46	Upregulated gene
5979.32	Upregulated gene	10637.5	Upregulated gene
5979.32	Upregulated gene	2501.87	Upregulated gene
0	Upregulated gene	2411.11	Upregulated gene
1868.97	Upregulated gene	4445.84	Upregulated gene
1411.51	Upregulated gene	1670.06	Upregulated gene
1187.91	Upregulated gene	1704.12	Upregulated gene
5279.49	Upregulated gene	1901.97	Upregulated gene
3243.63	Upregulated gene	1760.88	Upregulated gene
5002.2	Upregulated gene	2015.61	Upregulated gene
5329.38	Upregulated gene	2015.61	Upregulated gene
5329.38	Upregulated gene	570.289	Upregulated gene
5366.11	Upregulated gene	2743.52	Upregulated gene
3020.68	Upregulated gene	15425.2	Upregulated gene
3885.63	Upregulated gene	16245	Upregulated gene
667.728	Upregulated gene	2259.71	Upregulated gene
4339	Upregulated gene	2259.71	Upregulated gene
4339	Upregulated gene	7175.43	Upregulated gene
2488.99	Upregulated gene	7175.43	Upregulated gene
1428.61	Upregulated gene	2016.26	Upregulated gene
7138.17	Upregulated gene	2016.26	Upregulated gene
8826.38	Upregulated gene	2770.16	Upregulated gene
8076.32	Upregulated gene	6943.55	Upregulated gene
3841.44	Upregulated gene	733.06	Upregulated gene
11433.1	Upregulated gene	527.598	Upregulated gene
13260	Upregulated gene	11718.6	Upregulated gene
13260	Upregulated gene	7142.63	Upregulated gene
2056.31	Upregulated gene	7142.63	Upregulated gene
1943.06	Upregulated gene	7142.63	Upregulated gene
1943.06	Upregulated gene	2416.39	Upregulated gene
4780.08	Upregulated gene	8773.35	Upregulated gene
16591.1	Upregulated gene	788.282	Upregulated gene
12397.9	Upregulated gene	885.355	Upregulated gene
13194	Upregulated gene	786.175	Upregulated gene
13194	Upregulated gene	6008.01	Upregulated gene
13194	Upregulated gene	3767.53	Upregulated gene
9804.67	Upregulated gene	14573.3	Upregulated gene
6076.32	Upregulated gene	10062.8	Upregulated gene
1058.02	Upregulated gene	9881.68	Upregulated gene
8913.79	Upregulated gene	13753.4	Upregulated gene
21.264	Upregulated gene	10540.4	Upregulated gene
21.264	Upregulated gene	3918.79	Upregulated gene
5697.05	Upregulated gene	3767.4	Upregulated gene
11084.2	Upregulated gene	4523.18	Upregulated gene
10324.6	Upregulated gene	4523.18	Upregulated gene
8405.06	Upregulated gene	640.754	Upregulated gene
8943.47	Upregulated gene	2509.65	Upregulated gene
8943.47	Upregulated gene	6925.23	Upregulated gene
11814.9	Upregulated gene	1752.46	Upregulated gene
9626.57	Upregulated gene	1967.62	Upregulated gene
5683.32	Upregulated gene	3496.51	Upregulated gene
5683.32	Upregulated gene	2214.78	Upregulated gene
5371.67	Upregulated gene	2613.91	Upregulated gene
5431.38	Upregulated gene	2728.9	Upregulated gene
2356.92	Upregulated gene	2728.9	Upregulated gene
15714.9	Upregulated gene	4196.81	Upregulated gene
15714.9	Upregulated gene	2275.84	Upregulated gene
6666.05	Upregulated gene	2732.58	Upregulated gene
3865.52	Upregulated gene	4862.23	Upregulated gene
11645.2	Upregulated gene	4115.19	Upregulated gene
5641.43	Upregulated gene	830.696	Upregulated gene
9213.24	Upregulated gene	4925.01	Upregulated gene
12596.1	Upregulated gene	4202.67	Upregulated gene
7941.72	Upregulated gene	7183.83	Upregulated gene
7941.72	Upregulated gene	5090.78	Upregulated gene
7941.72	Upregulated gene	3248.55	Upregulated gene
7941.72	Upregulated gene	2155.24	Upregulated gene
1267.12	Upregulated gene	1927.99	Upregulated gene
339.606	Upregulated gene	1683.44	Upregulated gene
5210.94	Upregulated gene	1641.17	Upregulated gene
14026.1	Upregulated gene	1439.94	Upregulated gene
1550.99	Upregulated gene	781.183	Upregulated gene
11050.5	Upregulated gene	1642.02	Upregulated gene
11149.9	Upregulated gene	883.542	Upregulated gene
11149.9	Upregulated gene	1380.33	Upregulated gene
11149.9	Upregulated gene	3560.4	Upregulated gene
11149.9	Upregulated gene	3560.4	Upregulated gene
11149.9	Upregulated gene	3858.78	Upregulated gene
8603.67	Upregulated gene	897.589	Upregulated gene
8603.67	Upregulated gene	897.589	Upregulated gene
3600.44	Upregulated gene	2638.2	Upregulated gene
5452.3	Upregulated gene	1267.82	Upregulated gene
6648.23	Upregulated gene	1267.82	Upregulated gene
3846.28	Upregulated gene	1267.94	Upregulated gene
14428.6	Upregulated gene	1267.94	Upregulated gene
14428.6	Upregulated gene	1267.94	Upregulated gene
8508.02	Upregulated gene	1267.94	Upregulated gene
4218.23	Upregulated gene	8300.25	Upregulated gene
8826.14	Upregulated gene	14352.2	Upregulated gene
8826.14	Upregulated gene	15068.3	Upregulated gene
6228.69	Upregulated gene	15068.3	Upregulated gene
4925.9	Upregulated gene	6199.17	Upregulated gene
11092.4	Upregulated gene	1950.05	Upregulated gene
8701.58	Upregulated gene	5730.02	Upregulated gene
8701.58	Upregulated gene	5730.02	Upregulated gene
6753.36	Upregulated gene	5662.37	Upregulated gene
5725.12	Upregulated gene	5662.37	Upregulated gene
5725.12	Upregulated gene	9942.41	Upregulated gene
5725.12	Upregulated gene	2855.93	Upregulated gene
1094.16	Upregulated gene	3053.67	Upregulated gene
9658.07	Upregulated gene	3053.67	Upregulated gene
6719.87	Upregulated gene	4675.98	Upregulated gene
6719.87	Upregulated gene	4627.3	Upregulated gene
6719.87	Upregulated gene	4734.24	Upregulated gene
11272	Upregulated gene	4316.86	Upregulated gene
11272	Upregulated gene	1140.62	Upregulated gene
0	Upregulated gene	1059.41	Upregulated gene
2048.2	Upregulated gene	1059.41	Upregulated gene
8480.72	Upregulated gene	14690	Upregulated gene
4972.73	Upregulated gene	4495.17	Upregulated gene
12633.1	Upregulated gene	2743.68	Upregulated gene
575.84	Upregulated gene	2743.68	Upregulated gene
321.769	Upregulated gene	5923.54	Upregulated gene
12085.5	Upregulated gene	5923.54	Upregulated gene
12085.5	Upregulated gene	5923.54	Upregulated gene
12085.5	Upregulated gene	5969.46	Upregulated gene
1914.9	Upregulated gene	12376.9	Upregulated gene
0	Upregulated gene	1222.47	Upregulated gene
8840.67	Upregulated gene	1222.47	Upregulated gene
9449.45	Upregulated gene	1023.81	Upregulated gene
7328.04	Upregulated gene	1058.57	Upregulated gene
51.148	Upregulated gene	1058.57	Upregulated gene
3951.64	Upregulated gene	1058.57	Upregulated gene
3951.64	Upregulated gene	1055.23	Upregulated gene
8782.1	Upregulated gene	12024.8	Upregulated gene
15625.9	Upregulated gene	11737.5	Upregulated gene
6205.65	Upregulated gene	6244.5	Upregulated gene
20012.6	Upregulated gene	6325.57	Upregulated gene
20012.6	Upregulated gene	886.655	Upregulated gene
3945.38	Upregulated gene	643.748	Upregulated gene
21533.2	Upregulated gene	8452.08	Upregulated gene
7900.1	Upregulated gene	9417.52	Upregulated gene
7900.1	Upregulated gene	6251.91	Upregulated gene
3541.93	Upregulated gene	6251.91	Upregulated gene
1587.28	Upregulated gene	1386.38	Upregulated gene
5155.11	Upregulated gene	6837.1	Upregulated gene
5155.11	Upregulated gene	6837.1	Upregulated gene
10491.2	Upregulated gene	5390.66	Upregulated gene
10491.2	Upregulated gene	3954.1	Upregulated gene
10491.2	Upregulated gene	3935.51	Upregulated gene
10491.2	Upregulated gene	3974.93	Upregulated gene
7358.87	Upregulated gene	1438.41	Upregulated gene
7358.87	Upregulated gene	11324	Upregulated gene
14968.7	Upregulated gene	9795.91	Upregulated gene
12667.5	Upregulated gene	10190.5	Upregulated gene
20710.6	Upregulated gene	10788	Upregulated gene
19091.6	Upregulated gene	14923.9	Upregulated gene
19091.6	Upregulated gene	2809.9	Upregulated gene
3840.79	Upregulated gene	2809.9	Upregulated gene
3840.79	Upregulated gene	8677.71	Upregulated gene
3840.79	Upregulated gene	5341.79	Upregulated gene
444.238	Upregulated gene	1914.4	Upregulated gene
9756.05	Upregulated gene	1747.93	Upregulated gene
8492.43	Upregulated gene	5455.87	Upregulated gene
12523.2	Upregulated gene	8603.38	Upregulated gene
12523.2	Upregulated gene	9861.42	Upregulated gene
7482.64	Upregulated gene	9861.42	Upregulated gene
7482.64	Upregulated gene	9861.42	Upregulated gene
7455.02	Upregulated gene	14420.8	Upregulated gene
2339.53	Upregulated gene	15537.2	Upregulated gene
2368.35	Upregulated gene	3685.8	Upregulated gene
2124.71	Upregulated gene	5638.9	Upregulated gene
15379.2	Upregulated gene	4124.66	Upregulated gene
15379.2	Upregulated gene	3501.14	Upregulated gene
1244.19	Upregulated gene	3016.02	Upregulated gene
11645.4	Upregulated gene	103.383	Upregulated gene
4891.81	Upregulated gene	9069.41	Upregulated gene
3657.41	Upregulated gene	6687.72	Upregulated gene
5183.71	Upregulated gene	6687.72	Upregulated gene
3390.73	Upregulated gene	13386.3	Upregulated gene
3797.16	Upregulated gene	13386.3	Upregulated gene
2764.84	Upregulated gene	13224.9	Upregulated gene
6488.33	Upregulated gene	6611.09	Upregulated gene
6488.33	Upregulated gene	8276.82	Upregulated gene
6488.33	Upregulated gene	5570.23	Upregulated gene
13827.5	Upregulated gene	6635.56	Upregulated gene
13827.5	Upregulated gene	3000.81	Upregulated gene
13827.5	Upregulated gene	5079.37	Upregulated gene
13827.5	Upregulated gene	6441.52	Upregulated gene
5182.68	Upregulated gene	11805.8	Upregulated gene
5182.68	Upregulated gene	11799.9	Upregulated gene
2545.38	Upregulated gene	16863	Upregulated gene
5225.57	Upregulated gene	10423.4	Upregulated gene
14152.6	Upregulated gene	9679.23	Upregulated gene
16505.7	Upregulated gene	9679.23	Upregulated gene
11101.7	Upregulated gene	9679.23	Upregulated gene
6593.11	Upregulated gene	9679.23	Upregulated gene
[truncated: 7,895 more rows]

## Sheet: Supplementary Fig.5
Supplementary Fig.5c	SMYD5	SMYD5 + CTD	SMYD5 + CTD-p
1	1	1.28549	1.22917
2	1	1.1738	1.17699
3	1	1.56793	1.30345
Supplementary Fig.5d	SMYD5	SMYD5 + CTD	SMYD5 + CTD-p
1	1	0.885491	0.822917
2	1	1.1738	1.17699
3	1	1.16793	1.33345

## Sheet: Supplementary Fig.6
Supplementary Fig.6d	Log2 ATAC (KO/WT)	Log2 H3K36me3 (KO/WT)		Supplementary Fig.6e	Log 2 ATAC (KO + Smyd5-FL/KO)	Log 2 H3K36me3 (KO + Smyd5-FL/KO)		Supplementary Fig.6f	Log 2 ATAC (KO + Smyd5-ΔC/KO)	Log 2 H3K36me3 (KO + Smyd5-ΔC/KO)
	0.00246435	-2.77553			0.461395	3.12164			-0.28976	2.6985
	-0.260129	-2.25822			0.422388	2.33578			0.0139439	1.90896
	-0.246645	-2.63562			0.481254	3.27696			-0.130075	1.92076
	-0.246645	-2.63562			0.481254	3.27696			-0.130075	1.92076
	-0.115508	-2.45377			0.559494	2.44106			-0.153854	2.41876
	0.047333	-1.90084			0.103126	1.69083			-0.237765	0.955848
	0.047333	-1.90084			0.103126	1.69083			-0.237765	0.955848
	-0.446742	-3.18827			0.714254	3.26863			-0.155843	3.06518
	-0.059761	-4.53756			0.360668	5.39694			-0.406777	5.16695
	0.110588	-2.59935			0.245499	2.78686			-0.399145	2.21337
	-0.0494472	-2.40895			-0.203261	2.92978			-0.0636883	2.35026
	-0.0494472	-2.40895			-0.203261	2.92978			-0.0636883	2.35026
	-0.176221	-1.12946			0.37264	1.44584			-0.188116	-0.167024
	0.603907	-2.61027			0.606338	2.75777			-0.482149	2.47261
	0.603907	-2.61027			0.606338	2.75777			-0.482149	2.47261
	0.603907	-2.61027			0.606338	2.75777			-0.482149	2.47261
	0.291703	-1.98629			0.172137	2.89421			-0.315038	2.54851
	0.291703	-1.98629			0.172137	2.89421			-0.315038	2.54851
	-0.531202	-2.61755			0.740659	3.35785			-0.0800987	2.59874
	-0.531202	-2.61755			0.740659	3.35785			-0.0800987	2.59874
	0.101964	-2.08773			0.259346	2.51885			-0.542827	1.53601
	-0.0589859	-2.44342			0.244789	3.2322			0.0525389	0.905416
	-0.0589859	-2.44342			0.244789	3.2322			0.0525389	0.905416
	-0.0589859	-2.44342			0.244789	3.2322			0.0525389	0.905416
	-0.105643	-2.86208			0.393764	3.44781			-0.232772	2.46946
	-0.105643	-2.86208			0.393764	3.44781			-0.232772	2.46946
	-0.105643	-2.86208			0.393764	3.44781			-0.232772	2.46946
	-0.105643	-2.86208			0.393764	3.44781			-0.232772	2.46946
	0.687949	-3.93767			0.728575	2.95269			0.589027	4.24718
	-0.120153	-3.60604			0.311612	3.35793			-0.602151	2.31177
	0.142335	-3.32063			0.261812	3.15875			-0.0613131	2.61431
	0.122015	-3.38606			0.286862	3.19935			-0.0133771	2.60402
	0.0762022	-2.62353			0.275233	2.6001			-0.345746	2.11041
	0.373999	-0.759739			0.171093	0.738039			-0.264825	0.63096
	0.373999	-0.759739			0.171093	0.738039			-0.264825	0.63096
	0.0550809	-1.93618			-0.212906	3.487			-0.0267822	3.25968
	0.0550809	-1.93618			-0.212906	3.487			-0.0267822	3.25968
	0.366955	-1.72442			-0.130386	2.4427			-0.494797	2.23124
	0.1575	-2.02674			0.409249	2.1877			-0.597089	0.953002
	0.1575	-2.02674			0.409249	2.1877			-0.597089	0.953002
	-0.682573	-2.1251			0.94525	0.371633			-0.103399	1.41729
	-0.762798	-2.93434			0.626656	3.29595			0.364229	3.56978
	-0.762798	-2.93434			0.626656	3.29595			0.364229	3.56978
	-0.762798	-2.93434			0.626656	3.29595			0.364229	3.56978
	0.0971694	-2.83991			0.43291	2.44307			-0.751044	1.53821
	-0.298643	-2.51485			0.420968	2.52569			-0.0817529	2.03043
	0.160056	-3.54796			0.190125	3.24157			-0.444269	1.92334
	-0.357869	-2.46505			0.540446	2.70468			-0.0760189	2.2257
	-0.21896	-2.89558			0.456591	2.78986			-0.100794	2.17082
	-0.21896	-2.89558			0.456591	2.78986			-0.100794	2.17082
	-0.187361	-2.07551			0.581013	2.55074			-0.0227513	1.53553
	-0.195687	-2.23287			0.451496	3.08373			-0.087553	2.34722
	-0.151788	-1.41819			0.305391	1.43415			-0.096308	1.04186
	-0.183802	-1.19771			0.368752	1.99346			0.0100972	2.01988
	-0.183802	-1.19771			0.368752	1.99346			0.0100972	2.01988
	-0.188581	-1.1083			0.421821	1.94154			0.0358423	1.51805
	-0.188581	-1.1083			0.421821	1.94154			0.0358423	1.51805
	-0.94346	-4.9813			0.474797	3.61784			0.851396	3.7981
	-0.94346	-4.9813			0.474797	3.61784			0.851396	3.7981
	-0.0672402	-1.68975			0.479343	2.95188			-0.0606168	3.04893
	-0.0672402	-1.68975			0.479343	2.95188			-0.0606168	3.04893
	0.0633091	-3.15829			0.710198	3.27389			0.55309	2.30988
	-0.206001	-4.17212			0.513022	3.98423			-0.112196	4.53977
	-0.206001	-4.17212			0.513022	3.98423			-0.112196	4.53977
	0.045531	-1.897			0.462365	2.90305			0.343065	2.21516
	-0.17207	-1.75555			0.195834	1.95063			-0.0792076	1.39442
	-0.17207	-1.75555			0.195834	1.95063			-0.0792076	1.39442
	-0.17207	-1.75555			0.195834	1.95063			-0.0792076	1.39442
	-0.17207	-1.75555			0.195834	1.95063			-0.0792076	1.39442
	-0.17207	-1.75555			0.195834	1.95063			-0.0792076	1.39442
	0.155177	-2.4958			0.269623	2.95267			-0.416273	2.37794
	-0.0160245	-3.88402			0.521992	4.00015			0.0156238	3.0196
	-0.0160245	-3.88402			0.521992	4.00015			0.0156238	3.0196
	-0.0160245	-3.88402			0.521992	4.00015			0.0156238	3.0196
	-0.213545	-2.62729			0.508118	2.62357			-0.108139	2.28455
	-0.213545	-2.62729			0.508118	2.62357			-0.108139	2.28455
	-0.213545	-2.62729			0.508118	2.62357			-0.108139	2.28455
	-0.213545	-2.62729			0.508118	2.62357			-0.108139	2.28455
	-0.213545	-2.62729			0.508118	2.62357			-0.108139	2.28455
	0.541266	-3.91219			-0.101849	5.16506			-0.698497	4.22358
	0.153885	-2.77867			0.396326	2.88218			-0.264535	2.48899
	-0.212274	-2.73226			0.535178	2.78575			0.301951	1.89677
	-0.212274	-2.73226			0.535178	2.78575			0.301951	1.89677
	-0.0876631	-2.10213			0.46966	2.69081			0.0664615	2.14872
	-0.0109895	-2.22518			0.110308	1.97711			-0.131773	1.45763
	0.195583	-2.09656			0.441119	2.49479			-0.417507	2.17954
	-1.06798	-0.766021			0.544899	0.67836			-0.136048	0.82742
	-0.248265	-4.51449			0.422957	4.58174			-0.0807475	3.74328
	-0.899712	-3.43225			1.43695	2.91773			0.797766	1.75325
	-0.899712	-3.43225			1.43695	2.91773			0.797766	1.75325
	-0.360257	-3.5053			1.08454	3.28412			0.401363	2.39583
	0.0572781	-4.70979			0.379253	4.96698			0.105034	4.09168
	-0.236083	-3.73563			0.636955	3.92492			-0.105816	3.22765
	-0.236083	-3.73563			0.636955	3.92492			-0.105816	3.22765
	0.24221	-3.91985			0.527776	3.58556			-0.111059	2.75794
	-0.35799	-2.25842			0.938027	2.20466			0.295213	1.79612
	-0.336279	-2.30503			0.917617	2.24093			0.253823	1.91262
	-0.336279	-2.30503			0.917617	2.24093			0.253823	1.91262
	-0.183821	-2.36014			0.55748	3.31295			0.10121	2.00899
	-0.180103	-2.45884			0.546787	3.32625			0.097583	2.1434
	-0.180103	-2.45884			0.546787	3.32625			0.097583	2.1434
	-0.531437	-2.28094			0.526963	2.5669			-0.0718241	1.68376
	0.110128	-2.30517			0.426069	2.84175			-0.31914	1.96985
	-0.0218567	-2.10701			0.434511	2.17247			0.121865	1.27422
	-0.0248906	-2.10126			0.431963	2.19407			0.128966	1.30111
	-0.320775	-2.76233			0.310159	2.72885			-0.058209	2.67743
	-0.320775	-2.76233			0.310159	2.72885			-0.058209	2.67743
	-0.483048	-3.05669			0.794779	2.82091			0.086449	2.6498
	-0.311391	-3.83767			0.351743	2.95076			-0.517951	2.31198
	-0.311391	-3.83767			0.351743	2.95076			-0.517951	2.31198
	-0.106211	-2.40377			0.520265	2.51764			-0.0503162	1.64794
	-0.106211	-2.40377			0.520265	2.51764			-0.0503162	1.64794
	-0.106211	-2.40377			0.520265	2.51764			-0.0503162	1.64794
	-0.106211	-2.40377			0.520265	2.51764			-0.0503162	1.64794
	-0.106211	-2.40377			0.520265	2.51764			-0.0503162	1.64794
	-0.106211	-2.40377			0.520265	2.51764			-0.0503162	1.64794
	0.192708	-1.27729			0.507172	2.13			-0.0107764	2.19281
	0.192708	-1.27729			0.507172	2.13			-0.0107764	2.19281
	-0.46186	-1.96175			0.697813	2.34528			0.208131	1.79628
	0.101746	-2.86975			0.363433	2.82948			-0.207611	1.7483
	0.101746	-2.86975			0.363433	2.82948			-0.207611	1.7483
	0.101746	-2.86975			0.363433	2.82948			-0.207611	1.7483
	-0.159994	-2.77721			0.35398	2.73742			-0.221471	2.7369
	-0.159994	-2.77721			0.35398	2.73742			-0.221471	2.7369
	-0.159994	-2.77721			0.35398	2.73742			-0.221471	2.7369
	-0.157606	-2.75732			0.374658	2.70402			-0.218698	2.71747
	-0.508907	-1.7301			0.444549	1.29274			0.0551089	1.5604
	0.320997	-3.53521			-0.0891821	3.51175			-0.331827	3.01746
	0.320997	-3.53521			-0.0891821	3.51175			-0.331827	3.01746
	0.0162581	-3.93439			0.741655	3.78374			-0.0648349	2.38473
	-0.18509	-1.85521			0.337433	1.34531			-0.218794	1.1046
	-0.18509	-1.85521			0.337433	1.34531			-0.218794	1.1046
	-0.18509	-1.85521			0.337433	1.34531			-0.218794	1.1046
	-0.231476	-3.1163			0.396188	3.82511			-0.0947211	2.57136
	-0.353312	-2.70611			0.556744	2.72868			-0.296553	0.629452
	-0.353312	-2.70611			0.556744	2.72868			-0.296553	0.629452
	-0.353312	-2.70611			0.556744	2.72868			-0.296553	0.629452
	-0.353312	-2.70611			0.556744	2.72868			-0.296553	0.629452
	-0.165011	-2.29985			0.278569	2.68048			-0.35158	2.48318
	-0.165011	-2.29985			0.278569	2.68048			-0.35158	2.48318
	-0.165011	-2.29985			0.278569	2.68048			-0.35158	2.48318
	0.0656383	-2.39974			0.519172	2.10962			-0.454997	3.19188
	-0.0238185	-0.311302			-0.418633	0.363273			-1.17904	0.0636812
	0.586107	-1.82011			0.33304	1.69009			-0.365874	1.72649
	-0.083044	-2.29393			0.726512	1.52986			-0.256536	0.975453
	-0.083044	-2.29393			0.726512	1.52986			-0.256536	0.975453
	0.0799155	-2.87474			0.385726	3.42211			-0.0793762	2.66822
	-0.898063	-1.01046			0.454778	1.61267			-0.352959	1.48931
	-0.898063	-1.01046			0.454778	1.61267			-0.352959	1.48931
	-0.898251	-0.79151			0.433431	1.43301			-0.379557	1.3267
	-1.39181	-0.522954			0.483092	1.13881			-0.564663	1.36931
	-0.794457	-0.854631			0.479927	1.27149			-0.745443	0.860491
	-0.266406	-2.01175			0.335521	1.80697			-0.31506	2.08213
	-0.266406	-2.01175			0.335521	1.80697			-0.31506	2.08213
	-0.266406	-2.01175			0.335521	1.80697			-0.31506	2.08213
	-0.266406	-2.01175			0.335521	1.80697			-0.31506	2.08213
	0.54005	-3.52565			-0.0559874	3.99758			-0.488708	3.15949
	0.301995	-4.29629			-0.0123369	4.58885			-0.253741	3.62597
	-0.260481	-2.37812			0.0558193	2.30759			-0.370148	2.19904
	0.451853	-2.71323			0.290439	3.21015			-0.155962	3.17115
	-0.316513	-2.66253			0.45659	3.1684			-0.458464	2.41566
	-0.713144	-2.11759			0.226726	2.46955			0.496076	1.95255
	-0.713144	-2.11759			0.226726	2.46955			0.496076	1.95255
	-0.713144	-2.11759			0.226726	2.46955			0.496076	1.95255
	0.384488	-1.92313			-0.0273996	2.55905			-0.254448	2.14257
	-0.435713	-2.39463			0.548579	2.08219			-0.151224	2.65537
	-0.435713	-2.39463			0.548579	2.08219			-0.151224	2.65537
	-0.435713	-2.39463			0.548579	2.08219			-0.151224	2.65537
	-0.677315	-1.86247			1.08426	1.5197			0.213662	1.4249
	-0.677315	-1.86247			1.08426	1.5197			0.213662	1.4249
	-0.677315	-1.86247			1.08426	1.5197			0.213662	1.4249
	-0.700234	-1.85966			1.09197	1.55472			0.219999	1.39632
	-0.359	-1.06117			1.08138	3.25391			1.21409	1.97583
	-0.292212	-2.47023			0.565326	2.69922			-0.40899	2.42466
	-0.412306	-2.29249			0.376637	1.93045			-0.077894	2.1999
	-0.412306	-2.29249			0.376637	1.93045			-0.077894	2.1999
	-0.412306	-2.29249			0.376637	1.93045			-0.077894	2.1999
	-0.412306	-2.29249			0.376637	1.93045			-0.077894	2.1999
	0.567935	-4.03903			0.449495	3.34085			-1.21135	4.061
	0.567935	-4.03903			0.449495	3.34085			-1.21135	4.061
	-0.146916	-1.0328			0.355458	3.04486			-0.278505	2.04235
	-0.410376	-2.77495			0.692449	3.25856			-0.0249332	3.51354
	0.194885	-3.09763			0.158866	2.44545			-0.418553	2.57385
	0.86065	-0.299998			0.84011	1.32262			0.423728	2.04842
	-0.302473	-1.50447			0.671189	2.32283			0.102886	2.19296
	-0.302473	-1.50447			0.671189	2.32283			0.102886	2.19296
	-0.180553	-2.68444			0.206725	2.42392			-0.177233	2.01534
	-0.18583	-1.21377			0.489268	2.07708			-0.0863536	2.11315
	-0.0988905	-0.594619			0.0764286	0.666391			-0.166353	1.49542
	-0.230387	-3.12342			0.28068	3.07532			-0.345743	2.85168
	-0.356893	-2.69336			0.464661	3.8571			-0.0763763	2.19118
	-0.356893	-2.69336			0.464661	3.8571			-0.0763763	2.19118
	-0.356893	-2.69336			0.464661	3.8571			-0.0763763	2.19118
	-0.355024	-2.67386			0.468522	3.81578			-0.0747745	2.16923
	-0.355024	-2.67386			0.468522	3.81578			-0.0747745	2.16923
	-0.170761	-2.38404			0.237228	1.83047			-0.0601218	2.80611
	-0.182377	-3.51715			0.405593	3.61701			-0.0779732	3.65368
	0.0265416	-1.54605			0.172135	2.45384			-0.241016	2.17452
	-0.216741	-2.22467			0.378237	2.65938			-0.241283	1.31673
	-0.261779	-4.27422			0.750759	4.12604			0.18803	2.46839
	-0.261779	-4.27422			0.750759	4.12604			0.18803	2.46839
	-0.261779	-4.27422			0.750759	4.12604			0.18803	2.46839
	-0.261779	-4.27422			0.750759	4.12604			0.18803	2.46839
	-0.261779	-4.27422			0.750759	4.12604			0.18803	2.46839
	-0.350172	-2.72187			0.581119	2.93903			0.228224	3.33146
	-0.152768	-2.11008			0.118992	2.67687			-0.422002	1.55977
	-0.152768	-2.11008			0.118992	2.67687			-0.422002	1.55977
	-0.132434	-2.15245			0.169656	2.63929			-0.341091	1.55722
	-0.132434	-2.15245			0.169656	2.63929			-0.341091	1.55722
	-0.132434	-2.15245			0.169656	2.63929			-0.341091	1.55722
	-0.132434	-2.15245			0.169656	2.63929			-0.341091	1.55722
	-0.132434	-2.15245			0.169656	2.63929			-0.341091	1.55722
	-0.132434	-2.15245			0.169656	2.63929			-0.341091	1.55722
	-0.132434	-2.15245			0.169656	2.63929			-0.341091	1.55722
	0.122151	-1.37515			0.570094	1.93987			-0.1654	-0.167674
	0.122151	-1.37515			0.570094	1.93987			-0.1654	-0.167674
	-0.471476	-1.84976			0.343199	3.13108			0.15982	2.20843
	0.765246	-2.48821			-0.331385	3.01404			-0.189266	1.66017
	-0.278933	-3.11692			0.661933	2.87985			-0.043605	2.67922
	-0.554891	-2.21817			0.606306	2.28606			0.293275	2.17092
	-0.17779	-2.62883			0.379971	2.96358			-0.0329747	2.12313
	-0.17779	-2.62883			0.379971	2.96358			-0.0329747	2.12313
	0.00568137	-2.66867			0.519452	3.059			-0.179967	1.65292
	0.186845	-2.2849			0.392827	2.08552			-0.110151	1.83827
	0.699711	-4.69535			0.0804074	4.58949			-0.48937	3.80818
	0.699711	-4.69535			0.0804074	4.58949			-0.48937	3.80818
	0.699711	-4.69535			0.0804074	4.58949			-0.48937	3.80818
	0.63266	-3.66864			-0.0306118	3.40641			-0.31582	2.28912
	0.63266	-3.66864			-0.0306118	3.40641			-0.31582	2.28912
	-0.181788	-3.31016			0.443599	3.90736			0.158031	2.34958
	-0.181788	-3.31016			0.443599	3.90736			0.158031	2.34958
	-0.181788	-3.31016			0.443599	3.90736			0.158031	2.34958
	0.132841	-1.6504			0.0392476	1.438			0.22833	1.08612
	-0.404747	-1.6592			0.409563	2.63084			-0.32235	1.70346
	-0.404747	-1.6592			0.409563	2.63084			-0.32235	1.70346
	-0.404747	-1.6592			0.409563	2.63084			-0.32235	1.70346
	0.168283	-1.52093			0.0128273	1.93216			-0.341202	1.40058
	-0.546403	-2.75739			0.575935	2.60554			0.199892	2.32861
	-0.546403	-2.75739			0.575935	2.60554			0.199892	2.32861
	-0.546403	-2.75739			0.575935	2.60554			0.199892	2.32861
	0.416763	-4.01877			0.209728	2.13825			-0.791407	3.02551
	-0.201147	-3.99755			0.435419	3.54648			-0.265268	2.8316
	-0.201147	-3.99755			0.435419	3.54648			-0.265268	2.8316
	-0.11183	-3.90714			0.514601	4.41541			-0.237554	3.4395
	-0.342328	-3.59329			0.45187	3.52779			-0.295682	3.36915
	-0.342328	-3.59329			0.45187	3.52779			-0.295682	3.36915
	-0.264544	-1.50571			0.154941	2.193			0.0273882	1.22399
	-0.264544	-1.50571			0.154941	2.193			0.0273882	1.22399
	-0.0401246	-3.20694			0.325447	2.97953			-0.168496	2.26361
	-0.723898	-4.89237			0.934005	2.8882			-0.13615	-0.744293
	0.0437896	-2.20782			0.36019	1.56654			-0.186972	1.3535
	0.11507	-2.90775			0.170269	1.93871			-0.283804	1.86145
	0.276693	-3.08195			0.196367	1.17467			-0.252757	-1.54913
	0.133342	-2.47505			0.0917576	2.90185			-0.351864	2.30663
	0.133342	-2.47505			0.0917576	2.90185			-0.351864	2.30663
	0.134692	-3.18997			0.912158	3.68374			-0.170062	1.92317
	-0.190128	-0.828594			0.283467	1.76183			-0.18615	0.919774
	-0.190128	-0.828594			0.283467	1.76183			-0.18615	0.919774
	-0.101508	-1.70305			0.237708	2.45866			-0.481215	1.84976
	-0.53099	-2.09488			0.391209	2.14646			-0.249398	2.02406
	-0.53099	-2.09488			0.391209	2.14646			-0.249398	2.02406
	-0.334584	-0.452399			0.461925	0.987086			-0.385064	0.63148
	-0.337061	-0.466044			0.442968	0.984631			-0.382217	0.563066
	0.122682	0.253406			0.222008	2.41296			0.00337119	2.1259
	-0.73724	-2.52295			0.574008	2.00636			0.444247	2.00241
	-0.73724	-2.52295			0.574008	2.00636			0.444247	2.00241
	-0.403402	-3.74228			0.58673	3.96529			0.0335717	3.32809
	-0.16488	-3.04751			0.675604	3.51809			0.013121	2.66825
	-0.16488	-3.04751			0.675604	3.51809			0.013121	2.66825
	-0.16488	-3.04751			0.675604	3.51809			0.013121	2.66825
	-0.16488	-3.04751			0.675604	3.51809			0.013121	2.66825
	-0.16488	-3.04751			0.675604	3.51809			0.013121	2.66825
	-0.16488	-3.04751			0.675604	3.51809			0.013121	2.66825
	-0.16488	-3.04751			0.675604	3.51809			0.013121	2.66825
	-0.342145	-1.62007			0.256322	2.5363			-0.223853	1.69175
	0.779353	-1.59404			0.29189	2.19331			-0.502735	0.653567
	-1.01953	-0.16407			0.829521	2.66627			0.398469	0.119727
	-0.185117	-2.32167			0.262357	3.01879			-0.340068	3.54332
	-0.462976	-2.11755			0.701056	2.60656			0.0161834	2.44003
	-0.462976	-2.11755			0.701056	2.60656			0.0161834	2.44003
	-0.462976	-2.11755			0.701056	2.60656			0.0161834	2.44003
	-0.521284	-1.93238			0.750056	2.5561			0.114457	2.58765
	0.172357	-3.38737			0.294074	3.91225			-0.244355	3.10201
	0.172357	-3.38737			0.294074	3.91225			-0.244355	3.10201
	-0.228046	-2.676			0.8263	3.31524			0.319372	2.43254
	-0.150812	-1.96973			0.0599871	2.24628			0.166145	1.68693
	0.77228	-3.22967			1.19753	3.14125			0.00800883	2.93925
	0.858523	-3.28814			1.12214	3.14604			-0.0467429	3.04287
	-0.223	-2.50119			0.53748	3.17384			-0.139214	2.25584
	-0.223	-2.50119			0.53748	3.17384			-0.139214	2.25584
	-0.223	-2.50119			0.53748	3.17384			-0.139214	2.25584
	-0.223	-2.50119			0.53748	3.17384			-0.139214	2.25584
	-0.223	-2.50119			0.53748	3.17384			-0.139214	2.25584
	-0.39808	-2.35817			0.761883	1.89522			0.113881	2.22652
	0.101556	-1.63883			0.291654	2.77293			-0.591468	1.95412
	0.108518	-1.61193			0.306961	2.79344			-0.587731	1.9694
	0.108518	-1.61193			0.306961	2.79344			-0.587731	1.9694
	0.28533	-1.80845			0.24452	2.7873			-0.671133	1.91307
	0.28533	-1.80845			0.24452	2.7873			-0.671133	1.91307
	0.0732256	-2.96638			0.285932	2.91292			-0.310676	2.1244
	0.0732256	-2.96638			0.285932	2.91292			-0.310676	2.1244
	-0.124864	-1.80127			0.484521	2.8984			0.0292179	2.41556
	-0.124864	-1.80127			0.484521	2.8984			0.0292179	2.41556
	-0.265463	-2.05689			0.743492	2.41038			-0.267389	3.05338
	-0.266336	-2.2183			0.475629	2.43442			-0.0637162	1.28015
	-0.266336	-2.2183			0.475629	2.43442			-0.0637162	1.28015
	-0.266336	-2.2183			0.475629	2.43442			-0.0637162	1.28015
	-0.266336	-2.2183			0.475629	2.43442			-0.0637162	1.28015
	-0.0405963	-2.63914			0.698443	2.62081			-0.156187	2.58171
	-2.54983	-0.687153			2.38227	1.22675			1.66544	0.298727
	0.556819	-2.17903			0.437011	2.08721			-0.275934	0.737928
	-0.804485	-3.12849			0.402303	2.85688			-0.461407	2.67114
	-0.804485	-3.12849			0.402303	2.85688			-0.461407	2.67114
	-0.34822	-2.28128			0.891611	2.0322			-0.0211983	1.51504
	-0.28888	-1.54552			0.594252	1.89994			-0.136497	1.8034
	-0.28888	-1.54552			0.594252	1.89994			-0.136497	1.8034
	-0.410632	-1.25569			0.354728	2.41636			-0.0212471	1.14313
	0.54851	-1.4441			0.473809	2.21025			-0.566245	1.97785
	0.542272	-1.65142			0.460328	2.52567			-0.537855	2.2925
	-0.182563	-2.33523			0.48104	2.39138			-0.228994	1.38503
	-0.182563	-2.33523			0.48104	2.39138			-0.228994	1.38503
	-0.182563	-2.33523			0.48104	2.39138			-0.228994	1.38503
	-0.077601	-2.99588			0.253174	2.94897			-0.356784	2.49341
	0.209996	-2.86265			0.351474	2.92918			-0.10477	2.77662
	0.209996	-2.86265			0.351474	2.92918			-0.10477	2.77662
	0.209996	-2.86265			0.351474	2.92918			-0.10477	2.77662
	-0.411595	-2.01009			0.372946	2.35533			-0.213931	1.59913
	-0.411595	-2.01009			0.372946	2.35533			-0.213931	1.59913
	-0.411595	-2.01009			0.372946	2.35533			-0.213931	1.59913
	-0.411595	-2.01009			0.372946	2.35533			-0.213931	1.59913
	-0.393236	-1.87806			0.389758	2.20877			-0.206584	1.4088
	-0.393236	-1.87806			0.389758	2.20877			-0.206584	1.4088
	-0.393236	-1.87806			0.389758	2.20877			-0.206584	1.4088
	-0.00483274	-1.87652			0.572873	2.8094			-0.160822	2.70605
	-0.00483274	-1.87652			0.572873	2.8094			-0.160822	2.70605
	-0.160045	-2.26737			0.375276	2.40127			-0.0172888	2.23251
	-0.161676	-3.13073			0.496915	2.66219			-0.0659901	2.55126
	-0.161676	-3.13073			0.496915	2.66219			-0.0659901	2.55126
	-0.161676	-3.13073			0.496915	2.66219			-0.0659901	2.55126
	-0.161676	-3.13073			0.496915	2.66219			-0.0659901	2.55126
	-0.058054	-3.21205			-0.491664	2.70701			0.163908	2.08511
	-0.0726795	-2.0982			0.284586	2.80387			-0.606213	1.80436
	-0.0726795	-2.0982			0.284586	2.80387			-0.606213	1.80436
	-0.0726795	-2.0982			0.284586	2.80387			-0.606213	1.80436
	-0.144414	-2.19066			0.543313	3.16684			-0.200059	1.73491
	-0.203183	-2.67267			0.59654	2.61764			-0.258072	1.69069
	-0.279753	-1.04703			0.702999	1.6676			0.393524	-0.539101
	-0.296954	-2.16376			0.413843	1.91036			-0.108722	1.32875
	0.0763367	-2.77522			0.657859	3.63573			0.364741	3.75302
	-0.183684	-3.61198			0.499222	4.12327			-0.248019	3.97757
	-0.527655	-1.81958			0.435451	1.92163			0.171743	1.69343
	-0.527655	-1.81958			0.435451	1.92163			0.171743	1.69343
	-0.527655	-1.81958			0.435451	1.92163			0.171743	1.69343
	-0.527655	-1.81958			0.435451	1.92163			0.171743	1.69343
	-0.245108	-2.72947			0.776282	2.52661			-0.0174961	0.660189
	-0.245108	-2.72947			0.776282	2.52661			-0.0174961	0.660189
	-0.245108	-2.72947			0.776282	2.52661			-0.0174961	0.660189
	0.00861645	-2.90588			0.492518	2.56465			-0.21227	2.33811
	0.0661529	-2.94106			0.166876	3.79508			-0.602973	2.73641
	0.031125	-2.56519			0.40798	2.68544			-0.445908	1.85964
	-0.140913	-2.37766			0.385841	3.09976			-0.139706	2.46401
	-0.175213	-2.14363			0.154569	2.46064			0.055568	2.80025
	-0.175213	-2.14363			0.154569	2.46064			0.055568	2.80025
	-0.190171	-1.90922			0.557175	1.63067			0.262289	2.28754
	-0.0654816	-2.17334			0.466362	1.98387			-0.393845	2.37519
	-0.214814	-1.56982			0.263941	2.95386			0.346727	2.55166
	-0.521246	-3.25801			0.289001	2.75339			-1.2095	2.92544
	-0.521246	-3.25801			0.289001	2.75339			-1.2095	2.92544
	-0.341341	-1.73105			0.553258	2.60807			0.25302	1.33888
	-0.0998879	-2.83171			0.00231883	2.05538			0.351872	0.868841
	0.672759	-1.41391			-0.0287134	1.54961			-0.274756	1.10126
	0.151095	-2.03986			0.516781	2.28906			-0.160187	1.88738
	0.126633	-2.00202			0.525758	2.26257			-0.150612	1.82904
	0.0248222	-1.30855			0.252208	2.02927			-0.339646	2.32417
	-0.0587606	-2.53666			0.570998	3.01507			-0.173743	1.43724
	0.475765	-4.6201			-0.720112	2.73235			-1.2259	0.752761
	-0.778937	-0.957001			0.357885	2.79394			0.461097	-1.46134
	-0.519255	-2.48949			0.437319	2.66435			-0.131702	2.16849
	0.356762	-2.23769			0.270003	2.38824			-0.266995	1.95099
	0.356762	-2.23769			0.270003	2.38824			-0.266995	1.95099
	-0.0468521	-2.0631			0.225172	3.12266			-0.14953	3.66765
	-0.2115	-2.04887			0.313873	2.36952			-0.253466	1.75959
	0.275117	-2.95326			-0.0266859	3.40644			-0.928599	3.40904
	0.0905557	-2.0437			0.240451	3.14107			-0.491832	2.61239
	-0.203557	-2.28539			0.55263	2.5247			-0.141938	2.32495
	0.0631111	-2.20323			0.464938	2.73192			-0.173756	2.1984
	0.145029	-2.24979			0.117145	2.99152			-0.140632	1.96914
	0.145029	-2.24979			0.117145	2.99152			-0.140632	1.96914
	0.145029	-2.24979			0.117145	2.99152			-0.140632	1.96914
	0.145029	-2.24979			0.117145	2.99152			-0.140632	1.96914
	0.145029	-2.24979			0.117145	2.99152			-0.140632	1.96914
	-0.0763532	-3.08106			0.180803	3.13331			-0.0260527	2.50433
	-0.0781891	-3.0865			0.178711	3.13093			-0.0224058	2.5125
	-0.0781891	-3.0865			0.178711	3.13093			-0.0224058	2.5125
	-0.368724	-1.78213			0.24838	2.83378			-0.281263	1.11592
	0.168528	-1.96114			0.439654	2.14791			0.112664	2.34013
	-0.479527	-6.2343			0.517743	6.82353			-0.667696	6.82717
	0.0642925	-2.93017			0.30338	2.52328			-0.230385	2.59754
	0.0642925	-2.93017			0.30338	2.52328			-0.230385	2.59754
	-0.571796	-2.64588			0.97188	2.21394			0.49368	1.99727
	-0.571796	-2.64588			0.97188	2.21394			0.49368	1.99727
	-0.571796	-2.64588			0.97188	2.21394			0.49368	1.99727
	-0.571796	-2.64588			0.97188	2.21394			0.49368	1.99727
	-0.571796	-2.64588			0.97188	2.21394			0.49368	1.99727
	-0.571796	-2.64588			0.97188	2.21394			0.49368	1.99727
	-0.571796	-2.64588			0.97188	2.21394			0.49368	1.99727
	-0.571796	-2.64588			0.97188	2.21394			0.49368	1.99727
	-0.571796	-2.64588			0.97188	2.21394			0.49368	1.99727
	-0.147761	-0.922795			0.366524	1.76128			0.0183765	0.927524
	0.0291751	-2.10342			0.430385	2.11092			-0.391846	2.04188
	-0.0375268	-2.09728			0.408999	2.06945			-0.411233	2.04152
	-0.25572	-1.62872			0.613309	2.09624			-0.885453	0.880911
	-0.25572	-1.62872			0.613309	2.09624			-0.885453	0.880911
	-0.25572	-1.62872			0.613309	2.09624			-0.885453	0.880911
	-0.25572	-1.62872			0.613309	2.09624			-0.885453	0.880911
	-0.25572	-1.62872			0.613309	2.09624			-0.885453	0.880911
	0.355043	-3.08838			0.772977	2.53447			0.00595362	2.88541
	-0.527016	-2.51659			0.756733	3.12074			-0.0739541	2.40345
	-0.527016	-2.51659			0.756733	3.12074			-0.0739541	2.40345
	0.109492	-3.32191			-0.292726	3.05108			-0.10283	2.94897
	0.109492	-3.32191			-0.292726	3.05108			-0.10283	2.94897
	0.120228	-3.43622			-0.00906792	2.39442			-0.234787	2.06268
	-1.03709	-4.02158			0.97587	4.09962			-1.23431	4.34564
	-1.13001	-4.14983			0.984824	4.24285			-1.03634	4.48268
	-1.13001	-4.14983			0.984824	4.24285			-1.03634	4.48268
	-0.990075	-2.10964			0.941061	1.43062			0.363085	0.720397
	0.0306645	0.846335			0.689367	2.31976			1.10903	2.18612
	0.0306645	0.846335			0.689367	2.31976			1.10903	2.18612
	0.0306645	0.846335			0.689367	2.31976			1.10903	2.18612
	-0.121053	-0.0537493			0.738746	1.19144			-0.490513	1.06297
	-0.77998	-3.30559			1.05403	1.67039			0.105331	1.98301
	0.386053	-2.37567			0.102133	1.71525			-0.666241	2.0756
	0.3041	-1.43686			0.448362	1.21825			-0.00786585	0.63126
	0.306019	-1.43431			0.455251	1.21559			-0.00798488	0.633088
	-0.295954	-2.61059			0.62189	3.87025			0.327	4.96184
	-0.406135	-2.22906			0.605164	3.15654			-0.119236	2.84684
	-0.0153255	-1.90096			0.611336	2.61609			-0.388648	1.30582
	-0.0153255	-1.90096			0.611336	2.61609			-0.388648	1.30582
	-0.0153255	-1.90096			0.611336	2.61609			-0.388648	1.30582
	-0.0153255	-1.90096			0.611336	2.61609			-0.388648	1.30582
	-0.0153255	-1.90096			0.611336	2.61609			-0.388648	1.30582
	-0.0153255	-1.90096			0.611336	2.61609			-0.388648	1.30582
	-0.256958	-1.68271			0.749108	1.91981			-0.395885	1.62024
	-0.256958	-1.68271			0.749108	1.91981			-0.395885	1.62024
	-0.11504	-2.98348			0.451618	2.9823			-0.458751	2.60156
	0.261791	-2.9107			0.288848	2.2919			0.00177567	0.771886
	0.261791	-2.9107			0.288848	2.2919			0.00177567	0.771886
	0.00664529	-1.91135			0.384927	2.41975			-0.161541	1.89937
	0.00664529	-1.91135			0.384927	2.41975			-0.161541	1.89937
	0.303647	-1.59856			0.417672	2.80347			-0.326195	2.42922
	0.330537	-1.77624			0.419151	2.93036			-0.29304	2.57705
	0.330537	-1.77624			0.419151	2.93036			-0.29304	2.57705
	-0.307434	-1.3949			0.423454	2.03417			-0.418084	1.29971
	-0.307434	-1.3949			0.423454	2.03417			-0.418084	1.29971
	-0.307434	-1.3949			0.423454	2.03417			-0.418084	1.29971
	-0.154387	-3.66106			-0.00498109	0.669291			-0.452004	3.2064
	-0.154387	-3.66106			-0.00498109	0.669291			-0.452004	3.2064
	-0.160512	-3.69136			-0.00590538	0.649116			-0.460064	3.17605
	-0.160512	-3.69136			-0.00590538	0.649116			-0.460064	3.17605
	-0.160512	-3.69136			-0.00590538	0.649116			-0.460064	3.17605
	-0.411061	-1.94271			0.81125	2.26394			0.163016	2.34499
	-0.411061	-1.94271			0.81125	2.26394			0.163016	2.34499
	-0.271059	-1.75289			0.308645	2.57443			-0.109281	1.72182
	-0.271059	-1.75289			0.308645	2.57443			-0.109281	1.72182
	0.019512	-1.9898			0.549107	1.43443			-0.172488	2.29183
	0.019512	-1.9898			0.549107	1.43443			-0.172488	2.29183
	0.019512	-1.9898			0.549107	1.43443			-0.172488	2.29183
	0.019512	-1.9898			0.549107	1.43443			-0.172488	2.29183
	0.019512	-1.9898			0.549107	1.43443			-0.172488	2.29183
	-0.0833172	-1.27981			0.223161	2.29864			-0.305358	2.28941
	-0.644471	-1.73523			0.637211	2.35958			-0.103236	1.50225
	-0.644471	-1.73523			0.637211	2.35958			-0.103236	1.50225
	-0.644471	-1.73523			0.637211	2.35958			-0.103236	1.50225
	-0.126688	-2.58406			0.195638	2.72336			-0.621558	1.79524
	-0.181771	-2.47017			0.362346	2.50774			-0.588175	1.64233
	-0.184974	-2.31405			0.383758	2.59003			-0.60023	2.44757
	0.135745	-0.488347			0.300945	1.92148			-0.246114	0.440021
	0.389813	-1.61915			-0.196396	2.84315			-0.566074	1.52256
	-0.189247	-2.81495			0.62604	3.7595			-0.235135	3.4462
	-0.156191	-2.9316			0.591305	3.44973			-0.206411	2.67806
	-0.156191	-2.9316			0.591305	3.44973			-0.206411	2.67806
	-0.156191	-2.9316			0.591305	3.44973			-0.206411	2.67806
	0.217076	-1.80391			0.0864339	2.45277			-0.350488	1.41168
	0.217076	-1.80391			0.0864339	2.45277			-0.350488	1.41168
	-0.24503	-2.08397			0.182173	1.083			0.297296	1.10974
	-0.251153	-2.29365			0.591084	2.68154			-0.247202	1.54575
	-0.251153	-2.29365			0.591084	2.68154			-0.247202	1.54575
	-0.266302	-2.58289			0.430506	2.51972			-0.247477	1.91861
	-0.266302	-2.58289			0.430506	2.51972			-0.247477	1.91861
	-0.266302	-2.58289			0.430506	2.51972			-0.247477	1.91861
	-0.266302	-2.58289			0.430506	2.51972			-0.247477	1.91861
	-0.266302	-2.58289			0.430506	2.51972			-0.247477	1.91861
	-0.155719	-2.5395			0.162384	2.61239			-0.177079	1.95635
	-0.155719	-2.5395			0.162384	2.61239			-0.177079	1.95635
	0.00161565	-2.29128			0.314185	2.37832			-0.0779318	1.73699
	0.00124258	-2.27546			0.309373	2.36974			-0.083107	1.72805
	0.00124258	-2.27546			0.309373	2.36974			-0.083107	1.72805
	0.00124258	-2.27546			0.309373	2.36974			-0.083107	1.72805
	-0.312369	-1.95037			0.3408	2.49839			-0.219326	2.73213
	-0.195733	-1.92646			0.400622	1.76083			-0.35098	1.87901
	-0.289777	-2.79604			0.417225	3.15992			-0.138546	3.31942
	-0.461796	-2.08151			0.516377	2.08055			-0.179686	2.19939
	-0.371698	-2.53572			0.230653	2.41634			-0.203561	1.78076
	-0.37681	-1.94706			-0.251914	1.03569			-0.185536	-0.347556
	-0.272138	-2.89829			0.447867	2.68664			-0.014808	2.16764
	-0.355574	-3.20279			0.352132	3.01235			-0.137849	2.60974
	-0.355574	-3.20279			0.352132	3.01235			-0.137849	2.60974
	-0.355574	-3.20279			0.352132	3.01235			-0.137849	2.60974
	-0.16964	-2.98253			0.462547	3.0241			-0.0996973	2.80385
	-0.16964	-2.98253			0.462547	3.0241			-0.0996973	2.80385
	0.0225055	-2.78729			0.419629	3.06695			-0.27926	2.82746
	-0.590147	-1.45058			0.583913	1.41916			0.0275798	1.81705
	-0.193858	-2.63006			0.669199	2.43072			0.0847346	1.21459
	0.368197	-1.74771			0.512271	2.14098			-0.379629	1.84507
	-0.578524	-2.01475			0.386319	1.37165			0.381732	0.725145
	-0.4226	-1.74092			0.587227	2.2045			0.121824	1.015
	-0.156029	-1.95977			0.126059	2.90951			-0.211125	2.39168
	-0.136669	-1.71311			0.498017	2.3952			-0.171155	1.756
	-0.108246	-2.11029			0.375635	2.48923			-0.191587	2.01202
	-0.108246	-2.11029			0.375635	2.48923			-0.191587	2.01202
	-0.108246	-2.11029			0.375635	2.48923			-0.191587	2.01202
	-0.108246	-2.11029			0.375635	2.48923			-0.191587	2.01202
	0.659621	-2.1405			-0.02782	1.97004			-0.53777	0.635853
	-0.0670951	-1.91475			0.39787	3.26233			-0.2147	2.538
	-0.315946	-3.29485			0.17271	3.31324			-0.410833	3.22369
	-0.315946	-3.29485			0.17271	3.31324			-0.410833	3.22369
	-0.315946	-3.29485			0.17271	3.31324			-0.410833	3.22369
	-0.311951	-3.20503			0.171478	3.25998			-0.405643	3.12718
	-0.311951	-3.20503			0.171478	3.25998			-0.405643	3.12718
	0.203873	-5.50171			-0.25422	4.47115			-0.370028	4.03123
	0.203873	-5.50171			-0.25422	4.47115			-0.370028	4.03123
	-0.252241	-2.28381			0.597751	1.91119			-0.195536	0.749161
	-0.252241	-2.28381			0.597751	1.91119			-0.195536	0.749161
	0.161505	-4.61289			-0.25956	1.82756			-0.645982	2.45574
	-0.49875	-1.98894			0.434022	1.68755			0.00447109	1.9643
	0.464902	-1.17502			0.2458	1.7097			-0.167129	1.36944
	-0.507231	-2.53435			0.877533	3.71618			0.334478	3.30642
	-0.507231	-2.53435			0.877533	3.71618			0.334478	3.30642
	-0.507231	-2.53435			0.877533	3.71618			0.334478	3.30642
	0.143268	-1.96248			0.276505	3.26104			-0.220769	2.25327
	-0.0983353	-2.53724			0.234838	2.90363			-0.299881	2.14043
	-0.117329	-2.36953			0.149234	2.71683			-0.36417	1.63276
	-0.0593783	-1.43765			0.146055	2.0355			-0.522328	0.98477
	-0.135766	-1.66983			0.505359	2.68925			0.068362	1.97792
	-0.135766	-1.66983			0.505359	2.68925			0.068362	1.97792
	0.070162	-1.92318			0.101933	1.7874			-0.362111	2.11584
	0.0698642	-1.92388			0.102211	1.78878			-0.361738	2.11616
	0.0698642	-1.92388			0.102211	1.78878			-0.361738	2.11616
	0.0491267	-1.95806			0.116245	2.03222			-0.339109	2.11746
	0.0491267	-1.95806			0.116245	2.03222			-0.339109	2.11746
	-0.0130689	-2.24625			0.507627	3.17446			-0.0585727	1.02059
	-0.115511	-1.4701			0.543499	1.99532			-0.154523	1.44692
	-0.115511	-1.4701			0.543499	1.99532			-0.154523	1.44692
	-0.115511	-1.4701			0.543499	1.99532			-0.154523	1.44692
	-0.115511	-1.4701			0.543499	1.99532			-0.154523	1.44692
	-0.115511	-1.4701			0.543499	1.99532			-0.154523	1.44692
	0.0718693	-3.12478			0.403094	2.3089			-0.207982	1.92275
	0.0718693	-3.12478			0.403094	2.3089			-0.207982	1.92275
	0.0718693	-3.12478			0.403094	2.3089			-0.207982	1.92275
	0.0718693	-3.12478			0.403094	2.3089			-0.207982	1.92275
	-0.454305	-2.20303			0.514847	1.7721			0.275746	0.623714
	-0.111128	-1.97017			0.570838	2.65231			-0.029459	1.3975
	-0.111128	-1.97017			0.570838	2.65231			-0.029459	1.3975
	-0.111128	-1.97017			0.570838	2.65231			-0.029459	1.3975
	-0.111128	-1.97017			0.570838	2.65231			-0.029459	1.3975
	-0.111128	-1.97017			0.570838	2.65231			-0.029459	1.3975
	0.110139	-2.65671			-0.498521	2.08204			-0.727513	2.4457
	-0.0212735	-2.27297			0.473961	2.18221			-0.0532262	1.59472
	-0.945932	-3.02553			1.2389	2.9601			0.787239	3.45321
	0.116955	-3.37884			0.641593	3.86017			-0.196308	3.37574
	0.551622	-1.19798			0.523762	2.08612			-0.049009	1.04825
	0.551622	-1.19798			0.523762	2.08612			-0.049009	1.04825
	-0.244771	-1.82598			0.443369	3.42372			0.364761	1.78825
	0.264008	-0.744978			0.571483	1.60067			-0.181009	2.0922
	0.358461	-1.64727			0.0949802	2.37739			-0.453676	1.84343
	-0.121962	-3.26522			0.260161	3.87612			-0.344094	2.95129
	-0.585965	-0.439329			1.12464	3.19004			0.97669	2.0374
	-0.585965	-0.439329			1.12464	3.19004			0.97669	2.0374
	-0.0727898	-1.78515			0.333128	2.4918			0.244033	2.03575
	-0.0727898	-1.78515			0.333128	2.4918			0.244033	2.03575
	-0.11245	-1.46635			0.5123	2.9591			0.0884133	2.11404
	-0.0704744	-2.31822			0.41851	1.96513			-0.109464	2.80863
	-0.0704744	-2.31822			0.41851	1.96513			-0.109464	2.80863
	-0.46288	-1.76104			1.01839	1.1393			0.538599	1.26887
	-0.46288	-1.76104			1.01839	1.1393			0.538599	1.26887
	-0.46288	-1.76104			1.01839	1.1393			0.538599	1.26887
	-0.46288	-1.76104			1.01839	1.1393			0.538599	1.26887
	-0.46288	-1.76104			1.01839	1.1393			0.538599	1.26887
	-0.0832279	-2.63293			0.278869	2.21117			-0.30645	1.47464
	-0.0832279	-2.63293			0.278869	2.21117			-0.30645	1.47464
	-0.26124	-1.73465			0.418264	2.55762			-0.220723	2.18721
	-0.298738	-2.88907			0.477154	2.46789			-0.213503	1.82547
	-0.298738	-2.88907			0.477154	2.46789			-0.213503	1.82547
	-0.108596	-1.79394			0.461734	1.88767			-0.017134	1.38155
	-0.108596	-1.79394			0.461734	1.88767			-0.017134	1.38155
	-0.108596	-1.79394			0.461734	1.88767			-0.017134	1.38155
	-0.406478	-1.3627			0.150524	1.93174			-0.0490898	1.66935
	-0.07501	-2.69485			0.273354	3.89439			-0.355436	1.20767
	-0.07501	-2.69485			0.273354	3.89439			-0.355436	1.20767
	-0.754199	-2.5793			0.687509	2.84595			0.1146	3.05227
	-0.754199	-2.5793			0.687509	2.84595			0.1146	3.05227
	-0.754199	-2.5793			0.687509	2.84595			0.1146	3.05227
	-0.754199	-2.5793			0.687509	2.84595			0.1146	3.05227
	-0.754199	-2.5793			0.687509	2.84595			0.1146	3.05227
	-0.754199	-2.5793			0.687509	2.84595			0.1146	3.05227
	-0.754199	-2.5793			0.687509	2.84595			0.1146	3.05227
	-0.299769	-1.4673			0.355838	2.10177			-0.19307	2.05696
	-0.307748	-1.55503			0.383926	2.16912			-0.193087	2.09103
	-0.273451	-1.73232			0.361338	2.01269			-0.206234	1.97783
	-0.00405605	-2.1929			0.205196	2.72456			-0.385983	2.13803
	-0.00405605	-2.1929			0.205196	2.72456			-0.385983	2.13803
	-0.156616	-1.24892			0.836757	2.19986			0.175925	1.6362
	0.213379	-2.04308			0.437975	2.37622			-0.491354	1.7888
	0.598499	-2.41478			-0.0331459	2.44827			-0.509207	1.27363
	0.598499	-2.41478			-0.0331459	2.44827			-0.509207	1.27363
	0.365476	-2.07315			0.585035	3.06512			-0.238701	2.53677
	0.856173	-2.90002			0.249811	2.79461			-0.45719	1.85085
	0.856173	-2.90002			0.249811	2.79461			-0.45719	1.85085
	0.542993	-2.6611			0.391102	2.86439			-0.180143	2.36874
	0.542993	-2.6611			0.391102	2.86439			-0.180143	2.36874
	0.542993	-2.6611			0.391102	2.86439			-0.180143	2.36874
	0.542993	-2.6611			0.391102	2.86439			-0.180143	2.36874
	0.542993	-2.6611			0.391102	2.86439			-0.180143	2.36874
	0.74573	-3.44786			0.536656	2.51834			0.0389327	2.25668
	0.74573	-3.44786			0.536656	2.51834			0.0389327	2.25668
	0.74573	-3.44786			0.536656	2.51834			0.0389327	2.25668
	0.74573	-3.44786			0.536656	2.51834			0.0389327	2.25668
	2.35631	-1.72986			-1.52624	4.53847			0.499248	5.8596
	2.35631	-1.72986			-1.52624	4.53847			0.499248	5.8596
	0.0701067	-0.304605			0.0449342	2.08125			-0.414897	2.19894
	0.0701067	-0.304605			0.0449342	2.08125			-0.414897	2.19894
	-0.25729	-2.70797			0.477046	2.29025			-0.0538294	2.66213
	-0.30964	-2.35232			0.821204	1.71698			0.138728	1.1314
	-0.30964	-2.35232			0.821204	1.71698			0.138728	1.1314
	-0.30964	-2.35232			0.821204	1.71698			0.138728	1.1314
	-0.266971	-3.10364			0.567636	2.91374			-0.0801605	3.33672
	0.0182315	-1.94822			0.937582	2.07901			-0.234827	2.7141
	0.0604109	-1.65571			0.277761	3.44588			-0.353499	1.25125
	0.0604109	-1.65571			0.277761	3.44588			-0.353499	1.25125
	0.0604109	-1.65571			0.277761	3.44588			-0.353499	1.25125
	-0.051513	-2.76676			0.544205	2.67351			-0.170823	1.92823
	-0.051513	-2.76676			0.544205	2.67351			-0.170823	1.92823
	-0.051513	-2.76676			0.544205	2.67351			-0.170823	1.92823
	-0.051513	-2.76676			0.544205	2.67351			-0.170823	1.92823
	-0.0436916	-2.5175			0.583375	2.45445			-0.236843	1.45867
	0.967999	0.647255			0.111226	2.28751			-0.0584154	3.48368
	-0.354227	-2.0494			0.54149	2.39948			0.138741	3.04939
	-0.354227	-2.0494			0.54149	2.39948			0.138741	3.04939
	-0.354227	-2.0494			0.54149	2.39948			0.138741	3.04939
	-0.351957	-2.07218			0.542738	2.41788			0.138436	3.04962
	-0.121915	-2.70454			0.434691	3.2264			-0.217664	2.91976
	0.299503	-3.23789			0.469718	3.62439			-0.0974362	2.69568
	0.299503	-3.23789			0.469718	3.62439			-0.0974362	2.69568
	0.299503	-3.23789			0.469718	3.62439			-0.0974362	2.69568
	-0.704672	-2.16055			0.97643	4.48608			-0.316767	4.28957
	-0.704672	-2.16055			0.97643	4.48608			-0.316767	4.28957
	-0.704672	-2.16055			0.97643	4.48608			-0.316767	4.28957
	-0.704672	-2.16055			0.97643	4.48608			-0.316767	4.28957
	-0.612872	-4.8136			0.634052	4.31743			-0.449139	4.62607
	0.136691	-1.48863			0.528417	1.57029			-0.16094	2.3339
	-0.0754733	-2.70026			0.671467	2.43944			-0.319479	1.96882
	-0.0754733	-2.70026			0.671467	2.43944			-0.319479	1.96882
	-0.256142	-1.813			0.242681	3.29655			-0.294383	1.8578
	-0.256142	-1.813			0.242681	3.29655			-0.294383	1.8578
	-0.223172	-2.31189			0.307354	2.22085			0.116414	1.07879
	-0.258381	-0.48067			0.424889	2.19983			-0.344728	2.05682
	-0.258381	-0.48067			0.424889	2.19983			-0.344728	2.05682
	-0.258381	-0.48067			0.424889	2.19983			-0.344728	2.05682
	-0.258381	-0.48067			0.424889	2.19983			-0.344728	2.05682
	0.121056	-1.42362			-0.0505801	2.57773			0.354759	-2.20342
	-0.498399	-1.41827			0.348314	3.06718			-0.462777	3.19127
	-0.465165	-1.17472			0.371999	3.15657			-0.357793	2.00762
	-0.270882	-2.12741			0.396633	2.3286			-0.195505	1.4466
	-0.270882	-2.12741			0.396633	2.3286			-0.195505	1.4466
	-0.309071	-2.05486			0.430675	2.35621			-0.170325	1.44778
	-0.54039	-2.49864			0.603895	2.43221			-0.0193093	1.85433
	0.0699667	-2.65559			0.362956	2.35143			-0.18709	1.76731
	-0.168851	-1.78132			0.725259	2.34243			-0.16008	2.19507
	-0.168851	-1.78132			0.725259	2.34243			-0.16008	2.19507
	-0.168851	-1.78132			0.725259	2.34243			-0.16008	2.19507
	-0.236708	-3.38596			0.328073	3.60357			0.0795613	2.68302
	0.135112	-2.01107			0.204969	2.31702			-0.161611	2.84191
	0.135112	-2.01107			0.204969	2.31702			-0.161611	2.84191
	-0.492376	-3.06922			0.839645	3.89532			0.0700963	2.6094
	-0.492376	-3.06922			0.839645	3.89532			0.0700963	2.6094
	-0.492376	-3.06922			0.839645	3.89532			0.0700963	2.6094
	-0.492376	-3.06922			0.839645	3.89532			0.0700963	2.6094
	-0.460168	-2.53297			0.358641	2.38534			0.151637	1.99953
	-0.404365	-1.96811			0.334749	2.54652			0.058923	0.76222
	-0.270458	-2.45732			0.557386	1.78039			0.0992282	2.30623
	0.137768	-2.98649			0.149852	3.6087			-0.450522	2.61048
	0.137768	-2.98649			0.149852	3.6087			-0.450522	2.61048
	0.137768	-2.98649			0.149852	3.6087			-0.450522	2.61048
	0.137768	-2.98649			0.149852	3.6087			-0.450522	2.61048
	0.137768	-2.98649			0.149852	3.6087			-0.450522	2.61048
	0.137768	-2.98649			0.149852	3.6087			-0.450522	2.61048
	0.137768	-2.98649			0.149852	3.6087			-0.450522	2.61048
	0.137768	-2.98649			0.149852	3.6087			-0.450522	2.61048
	0.137768	-2.98649			0.149852	3.6087			-0.450522	2.61048
	0.137768	-2.98649			0.149852	3.6087			-0.450522	2.61048
	0.137768	-2.98649			0.149852	3.6087			-0.450522	2.61048
	0.170976	-2.97047			0.156563	3.60912			-0.415338	2.55509
	-0.249525	-1.93404			0.574139	1.88275			-0.202982	1.25971
	-0.25312	-1.95024			0.584025	1.82552			-0.178143	1.30742
	-0.25312	-1.95024			0.584025	1.82552			-0.178143	1.30742
	-0.25312	-1.95024			0.584025	1.82552			-0.178143	1.30742
	-0.252416	-1.95443			0.588275	1.80556			-0.171187	1.32111
	0.259432	-1.27407			0.20493	1.14019			-0.577321	1.49252
	0.259432	-1.27407			0.20493	1.14019			-0.577321	1.49252
	-0.282156	-3.01453			0.635845	3.23867			-0.142123	2.78597
	-0.282156	-3.01453			0.635845	3.23867			-0.142123	2.78597
	-0.0541875	-1.09961			0.928382	1.76473			-0.153236	1.32692
	0.0165212	-2.59314			0.451908	2.05952			-0.333275	1.1837
	0.0165212	-2.59314			0.451908	2.05952			-0.333275	1.1837
	-0.0603511	-5.29473			0.706853	5.47801			-0.687306	4.88463
	-0.348435	-1.81406			0.39313	1.17789			-0.0878051	1.53735
	-0.00759971	-2.69754			0.388916	3.1263			-0.21881	3.05722
	-1.59277	-1.11047			-1.92806	2.83321			-0.249729	3.64838
	0.000137315	-0.377712			0.574823	0.291424			0.0278296	-0.697114
	-0.337096	-2.64548			0.866481	3.32917			0.21539	2.02135
	-0.337096	-2.64548			0.866481	3.32917			0.21539	2.02135
	-0.337096	-2.64548			0.866481	3.32917			0.21539	2.02135
	0.0354029	-1.05695			0.439577	2.18511			-0.249984	2.18698
	0.0354029	-1.05695			0.439577	2.18511			-0.249984	2.18698
	0.0354029	-1.05695			0.439577	2.18511			-0.249984	2.18698
	-0.173145	-2.44825			0.426982	2.15888			-0.0818536	2.08623
	-0.173145	-2.44825			0.426982	2.15888			-0.0818536	2.08623
	-0.177356	-2.43743			0.426925	2.15732			-0.0846878	2.07645
	-0.177356	-2.43743			0.426925	2.15732			-0.0846878	2.07645
	-0.177356	-2.43743			0.426925	2.15732			-0.0846878	2.07645
	-0.177356	-2.43743			0.426925	2.15732			-0.0846878	2.07645
	-0.0254549	-2.94868			0.806515	1.70504			0.0401435	0.919201
	-0.0151176	-3.67148			0.28916	2.88251			-0.0241802	2.10709
	-0.0151176	-3.67148			0.28916	2.88251			-0.0241802	2.10709
	-0.0151176	-3.67148			0.28916	2.88251			-0.0241802	2.10709
	-0.0151176	-3.67148			0.28916	2.88251			-0.0241802	2.10709
	-0.0151176	-3.67148			0.28916	2.88251			-0.0241802	2.10709
	0.171481	-0.952719			0.408352	2.00248			-0.09203	1.51444
	0.153058	-1.21604			0.422428	2.15748			-0.0799138	1.51858
	0.402299	-1.85528			0.0720995	2.33878			-0.0226605	0.820543
	-0.302783	-3.26301			0.47911	3.36101			-0.150685	2.77309
	-0.395948	-2.39128			0.613784	2.53052			-0.248741	1.80284
	-0.395948	-2.39128			0.613784	2.53052			-0.248741	1.80284
	-0.395948	-2.39128			0.613784	2.53052			-0.248741	1.80284
	-0.849637	-3.08279			1.32386	3.64631			0.606001	2.93595
	-0.849637	-3.08279			1.32386	3.64631			0.606001	2.93595
	0.0410573	-1.70393			0.314715	1.86371			-0.415455	-0.884702
	0.0410573	-1.70393			0.314715	1.86371			-0.415455	-0.884702
	0.0410573	-1.70393			0.314715	1.86371			-0.415455	-0.884702
	-0.543379	-1.35328			0.162116	1.79474			-0.217791	0.823232
	0.0927821	-3.16849			0.226565	3.05984			-0.36831	3.44569
	-0.214419	-1.46254			0.498839	1.85249			0.0264015	1.37545
	-0.214419	-1.46254			0.498839	1.85249			0.0264015	1.37545
	-0.214419	-1.46254			0.498839	1.85249			0.0264015	1.37545
	-0.214419	-1.46254			0.498839	1.85249			0.0264015	1.37545
	-0.214419	-1.46254			0.498839	1.85249			0.0264015	1.37545
	-0.214983	-1.53288			0.507384	1.81831			0.0282513	1.43857
	1.81938	-1.16423			0.3488	1.13878			0.0796401	-1.3335
	-0.498706	-2.31431			0.18706	3.99449			0.25215	3.0546
	-0.498706	-2.31431			0.18706	3.99449			0.25215	3.0546
	-0.424818	-1.32885			0.535519	1.99194			-0.0903836	1.39734
	0.55048	-2.72595			0.253901	2.09376			-0.245184	1.47744
	0.55048	-2.72595			0.253901	2.09376			-0.245184	1.47744
	0.55048	-2.72595			0.253901	2.09376			-0.245184	1.47744
	0.354652	-2.65931			0.837954	2.81288			0.161368	2.06606
	-0.280554	-2.05769			0.507674	2.41944			-0.195472	2.34903
	-0.632149	-2.10246			0.644164	2.52413			-0.108275	2.18491
	-0.632149	-2.10246			0.644164	2.52413			-0.108275	2.18491
	-0.28293	-2.71072			0.382076	2.55499			-0.0965312	1.82394
	-0.323963	-2.61052			0.392083	2.43654			-0.0802401	1.80566
	-0.323963	-2.61052			0.392083	2.43654			-0.0802401	1.80566
	-0.138936	-2.44391			0.488978	2.58805			-0.12222	1.91553
	0.0222484	-2.39699			0.284249	2.37457			-0.316963	2.02014
	-0.0275486	-2.43091			0.307211	2.5157			-0.369992	1.9788
	0.0699783	-1.91702			0.0956269	2.10637			0.11311	1.19912
	-0.253692	-2.23221			0.744276	2.45965			-0.012477	2.01899
	-0.253692	-2.23221			0.744276	2.45965			-0.012477	2.01899
	-0.409506	-2.21898			0.586286	2.25717			-0.118123	1.95853
	-0.407731	-2.2434			0.584988	2.26475			-0.120619	1.96703
	-0.217336	-1.15745			0.465538	1.52792			0.124742	1.75219
	0.190857	-2.57989			0.655764	2.92463			-0.00811754	3.2109
	0.133296	-0.181443			-0.0654469	2.86385			-0.0825152	3.15882
	-0.0628683	-2.00721			0.878547	2.04801			0.380935	2.08964
	-0.0628683	-2.00721			0.878547	2.04801			0.380935	2.08964
	-0.0628683	-2.00721			0.878547	2.04801			0.380935	2.08964
	-0.915449	-3.26926			0.0293553	3.15524			0.680154	2.70456
	0.476542	-2.65001			-0.00998562	2.72756			-0.480298	1.99337
	-0.20047	-2.35534			0.140406	2.6726			-0.201157	1.81447
	-0.20047	-2.35534			0.140406	2.6726			-0.201157	1.81447
	-0.20047	-2.35534			0.140406	2.6726			-0.201157	1.81447
	0.136076	-2.30129			0.725659	2.41246			0.0318932	0.937787
	0.175656	-0.917422			0.102882	1.75617			-0.5956	1.3399
	0.175656	-0.917422			0.102882	1.75617			-0.5956	1.3399
	0.175656	-0.917422			0.102882	1.75617			-0.5956	1.3399
	-0.239578	-0.594384			0.667623	1.18719			-0.211212	0.550444
	-0.472134	-2.83547			0.685022	3.50269			0.0167283	2.40464
	-0.19959	-2.70584			0.281092	2.72223			-0.35763	2.82918
	0.445872	-4.05172			0.243202	4.11149			-0.588892	4.10136
	0.201257	-1.25268			-0.682243	2.12322			-0.31474	-1.26879
	-0.155658	-3.13579			0.374584	2.74118			-0.352721	2.84974
	-0.155658	-3.13579			0.374584	2.74118			-0.352721	2.84974
	-0.155658	-3.13579			0.374584	2.74118			-0.352721	2.84974
	-0.155658	-3.13579			0.374584	2.74118			-0.352721	2.84974
	-0.155658	-3.13579			0.374584	2.74118			-0.352721	2.84974
	-0.0638845	-2.85368			0.162884	2.73292			-0.413328	2.05717
	-0.319351	-1.56097			0.172983	2.50894			-0.461192	1.86545
	-0.755094	-2.06125			0.904145	3.05088			0.27061	1.68772
	-0.755094	-2.06125			0.904145	3.05088			0.27061	1.68772
	-0.150862	-3.65681			0.552467	3.68623			-0.289581	4.27408
	-0.221047	-2.05847			0.601975	2.94894			-0.124752	1.96578
	0.490041	-0.46522			0.244055	1.95997			-0.344307	2.95872
	0.423295	-2.28702			0.438655	2.54312			-0.601536	2.06641
	0.423295	-2.28702			0.438655	2.54312			-0.601536	2.06641
	0.423295	-2.28702			0.438655	2.54312			-0.601536	2.06641
	0.423295	-2.28702			0.438655	2.54312			-0.601536	2.06641
	0.42651	-2.1547			0.420313	2.45682			-0.592906	1.91718
	0.42651	-2.1547			0.420313	2.45682			-0.592906	1.91718
	0.42651	-2.1547			0.420313	2.45682			-0.592906	1.91718
	0.42651	-2.1547			0.420313	2.45682			-0.592906	1.91718
	0.425759	-2.11625			0.411297	2.43391			-0.590933	1.87992
	0.425628	-2.10868			0.409486	2.42921			-0.590646	1.87163
	-0.00762007	-2.21349			0.46819	2.72265			-0.00184484	1.50215
	-0.398526	-2.1639			0.510485	2.33656			0.108165	1.80495
	0.501717	-0.619752			-0.352872	1.22569			-0.0814065	1.7071
	0.501717	-0.619752			-0.352872	1.22569			-0.0814065	1.7071
	0.501717	-0.619752			-0.352872	1.22569			-0.0814065	1.7071
	0.501717	-0.619752			-0.352872	1.22569			-0.0814065	1.7071
	-0.311184	-1.54405			0.293624	2.04564			-0.447514	2.70953
	-0.311184	-1.54405			0.293624	2.04564			-0.447514	2.70953
	-0.180199	-3.2765			0.239498	2.81938			-0.122693	1.65762
	-0.230075	-0.0679635			0.407861	0.451016			-0.188683	-0.580949
	-0.336405	-2.52383			0.516005	2.17497			-0.270456	1.84887
	-0.336405	-2.52383			0.516005	2.17497			-0.270456	1.84887
	-0.344143	-2.5283			0.515243	2.1679			-0.27021	1.83623
	0.255119	-3.44644			0.663955	3.45971			0.192855	3.17289
	-0.319431	-3.8814			0.174462	4.10009			-0.05803	2.18247
	-0.0787827	-1.52907			-0.0830593	1.87458			-0.35495	1.90326
	-0.0787827	-1.52907			-0.0830593	1.87458			-0.35495	1.90326
	-0.0787827	-1.52907			-0.0830593	1.87458			-0.35495	1.90326
	-0.247589	-2.30085			0.646083	2.0393			-0.388753	1.85663
	-0.247589	-2.30085			0.646083	2.0393			-0.388753	1.85663
	-1.03332	-3.33876			0.806845	3.57452			0.145841	3.36481
	0.0397259	-1.74705			0.44733	2.45335			-0.197236	1.89409
	0.349231	-2.15602			-0.0692936	3.17982			-0.0845416	2.30727
	-0.296283	-3.13192			0.489761	3.06278			-0.0289065	2.23714
	-0.296283	-3.13192			0.489761	3.06278			-0.0289065	2.23714
	-0.296283	-3.13192			0.489761	3.06278			-0.0289065	2.23714
	-0.296283	-3.13192			0.489761	3.06278			-0.0289065	2.23714
	-0.23052	-2.46138			0.508484	3.08843			-0.593408	2.62803
	-0.23052	-2.46138			0.508484	3.08843			-0.593408	2.62803
	-0.0463309	-1.63545			0.377754	2.35716			0.210953	2.34545
	-0.0463309	-1.63545			0.377754	2.35716			0.210953	2.34545
	0.693897	-0.77591			0.0757858	4.09146			-0.428913	4.58554
	0.693897	-0.77591			0.0757858	4.09146			-0.428913	4.58554
	-0.401136	-2.81068			0.643022	3.00814			-0.181046	2.27971
	-0.401136	-2.81068			0.643022	3.00814			-0.181046	2.27971
	-0.45656	-2.44977			0.673201	2.54186			-0.154029	1.95206
	-0.460365	-2.36519			0.676227	2.43856			-0.150297	1.8404
	-0.460365	-2.36519			0.676227	2.43856			-0.150297	1.8404
	-0.456979	-2.30058			0.678953	2.35645			-0.143576	1.77005
	0.0201238	-2.16222			0.390436	2.22463			-0.325353	1.63507
	0.0201238	-2.16222			0.390436	2.22463			-0.325353	1.63507
	0.0201238	-2.16222			0.390436	2.22463			-0.325353	1.63507
	-0.0673251	-3.58472			0.506644	3.99623			-0.119378	2.4395
	-0.00451361	-3.71597			0.509606	3.52715			-0.393479	2.12424
	-0.00451361	-3.71597			0.509606	3.52715			-0.393479	2.12424
	0.834943	-2.03883			-1.68018	1.56447			-0.871858	1.49042
	-0.645309	-2.12509			0.918867	2.3876			-0.0183267	2.46644
	-0.645309	-2.12509			0.918867	2.3876			-0.0183267	2.46644
	0.0131724	-3.22738			0.418567	3.28985			-0.162767	3.50833
	-0.27711	-2.88851			0.712272	2.18503			0.098417	0.648862
	-0.27711	-2.88851			0.712272	2.18503			0.098417	0.648862
	-0.27711	-2.88851			0.712272	2.18503			0.098417	0.648862
	-0.275535	-2.8157			0.694529	2.00389			0.0570678	0.564171
	-1.50207	-3.52839			-1.99848	1.6061			0.807722	2.37495
	0.28898	-2.42477			0.0735288	2.96441			-0.42989	2.15175
	-0.288849	-2.72767			0.612545	2.30655			-0.177438	2.22527
	-0.288849	-2.72767			0.612545	2.30655			-0.177438	2.22527
	-0.337215	-3.00169			0.746521	3.49632			-0.145588	2.85586
	-0.440507	-1.97435			0.175417	1.95969			-0.328146	1.93292
	-0.440507	-1.97435			0.175417	1.95969			-0.328146	1.93292
	-0.787653	-2.86253			0.485975	2.98293			0.492178	2.75651
	-0.597938	-1.95367			0.731994	1.84189			0.158551	1.6258
	-0.376758	-1.93608			1.02504	3.61451			0.169994	1.78019
	-0.455226	-4.58774			0.712141	5.2685			-0.29734	4.14877
	-0.455226	-4.58774			0.712141	5.2685			-0.29734	4.14877
	0.0212716	-3.4985			0.332106	4.75704			-0.396969	3.81383
	-0.331364	-1.92551			0.634452	2.75414			0.0569951	1.37394
	-0.331364	-1.92551			0.634452	2.75414			0.0569951	1.37394
	-0.469736	-1.57931			0.995748	3.0937			0.0577259	1.98371
	-0.469736	-1.57931			0.995748	3.0937			0.0577259	1.98371
	-0.0726864	-3.45994			0.495735	3.96807			0.109606	3.54884
	0.320057	-2.89719			0.358058	2.89643			-0.442751	2.25563
	-0.165933	-1.94357			0.606338	2.79337			-0.145224	1.44414
	-0.165933	-1.94357			0.606338	2.79337			-0.145224	1.44414
	-0.29654	-2.89766			0.598336	3.27554			0.0292316	2.43658
	-0.29654	-2.89766			0.598336	3.27554			0.0292316	2.43658
	-0.29654	-2.89766			0.598336	3.27554			0.0292316	2.43658
	0.961119	-5.30008			0.496006	5.18038			-0.34555	4.54846
	-0.227405	-3.7092			0.384506	3.76777			0.0255567	2.6176
	-0.227405	-3.7092			0.384506	3.76777			0.0255567	2.6176
	-0.191688	-1.35314			0.76817	2.2372			-0.00397297	1.06312
	-0.191688	-1.35314			0.76817	2.2372			-0.00397297	1.06312
	-0.191688	-1.35314			0.76817	2.2372			-0.00397297	1.06312
	-0.191688	-1.35314			0.76817	2.2372			-0.00397297	1.06312
	-0.56239	-2.4897			0.870522	3.38315			-0.452486	3.60416
	-0.491746	-3.05324			0.463292	3.42513			0.4733	1.90099
	-0.361141	-2.79863			0.433446	3.22982			-0.214245	2.74729
	-0.361141	-2.79863			0.433446	3.22982			-0.214245	2.74729
	-0.34491	-3.47146			0.590507	2.73444			-0.371866	2.14725
	-0.34491	-3.47146			0.590507	2.73444			-0.371866	2.14725
	-0.34491	-3.47146			0.590507	2.73444			-0.371866	2.14725
	0.402531	-2.07558			0.497299	3.00931			-0.212597	1.98812
	0.402531	-2.07558			0.497299	3.00931			-0.212597	1.98812
	-0.106008	-2.95651			0.61056	3.33369			-0.20731	1.54607
	-0.106008	-2.95651			0.61056	3.33369			-0.20731	1.54607
	-0.260928	-2.48459			0.459321	2.97665			-0.333974	1.99767
	-0.260928	-2.48459			0.459321	2.97665			-0.333974	1.99767
	-0.260928	-2.48459			0.459321	2.97665			-0.333974	1.99767
	-0.260928	-2.48459			0.459321	2.97665			-0.333974	1.99767
	-0.0668308	-1.63828			0.256882	2.5463			-0.0751688	1.37113
	-0.0668308	-1.63828			0.256882	2.5463			-0.0751688	1.37113
	-0.0668308	-1.63828			0.256882	2.5463			-0.0751688	1.37113
	-0.740761	-1.56302			0.866629	2.55405			-0.0393899	1.18548
	-0.740761	-1.56302			0.866629	2.55405			-0.0393899	1.18548
	-0.740761	-1.56302			0.866629	2.55405			-0.0393899	1.18548
	-0.0720779	-2.54254			0.163304	3.36699			-0.386602	1.18682
	-0.425634	-2.06229			0.466865	2.20653			-0.436885	1.67556
	-0.0653599	-3.19463			0.592353	3.6415			0.458017	2.35875
	-0.315364	-3.36301			0.353682	2.139			0.048231	1.88625
	-0.315364	-3.36301			0.353682	2.139			0.048231	1.88625
	-0.315364	-3.36301			0.353682	2.139			0.048231	1.88625
	-0.170187	-1.65664			0.35499	2.81828			-0.204691	2.22064
	-0.170187	-1.65664			0.35499	2.81828			-0.204691	2.22064
	-0.170187	-1.65664			0.35499	2.81828			-0.204691	2.22064
	-0.142869	-1.38326			0.369332	2.676			-0.204813	2.0393
	-0.142869	-1.38326			0.369332	2.676			-0.204813	2.0393
	-0.155735	-1.94907			0.0550166	2.55213			-0.422509	1.85156
	-0.231915	-1.99497			0.546621	2.92625			0.159159	2.34467
	-0.299282	-2.41944			0.595299	2.25499			0.000762521	2.07594
	-0.299282	-2.41944			0.595299	2.25499			0.000762521	2.07594
	-0.299282	-2.41944			0.595299	2.25499			0.000762521	2.07594
	-0.299282	-2.41944			0.595299	2.25499			0.000762521	2.07594
	-0.582244	-2.08981			0.573495	2.69061			-0.257254	2.34666
	-0.582244	-2.08981			0.573495	2.69061			-0.257254	2.34666
	0.769716	-3.6234			0.254034	4.13603			-0.769031	3.32724
	0.769716	-3.6234			0.254034	4.13603			-0.769031	3.32724
	-0.466789	-1.35916			0.413665	3.2063			-0.773222	1.69648
	-0.466789	-1.35916			0.413665	3.2063			-0.773222	1.69648
	-0.308412	-3.70487			0.140126	3.52703			-0.374876	2.64214
	-0.308412	-3.70487			0.140126	3.52703			-0.374876	2.64214
	-0.308412	-3.70487			0.140126	3.52703			-0.374876	2.64214
	-0.337519	-1.18926			0.466125	1.87715			-0.17656	1.43584
	-0.33601	-1.17782			0.46731	1.87392			-0.180222	1.43848
	-0.33601	-1.17782			0.46731	1.87392			-0.180222	1.43848
	-0.522862	-2.60053			0.696611	2.95355			-0.134334	3.00595
	-0.544994	-2.46728			0.705197	2.85969			-0.102708	2.8389
	-0.544994	-2.46728			0.705197	2.85969			-0.102708	2.8389
	0.119142	-3.45914			0.372158	3.42985			0.0743552	3.28262
	-0.2491	-0.497637			0.829538	1.38632			-0.165003	-0.361194
	0.0319956	-3.17431			-1.65753	2.88219			-1.00587	4.11299
	-0.104745	-0.829863			0.384154	1.97511			-0.18863	2.02147
	-1.01514	-1.20913			0.412952	2.15948			1.39287	1.90327
	-0.0993581	-3.40038			0.531363	3.21034			-0.478436	2.56928
	-0.0993581	-3.40038			0.531363	3.21034			-0.478436	2.56928
	-0.0616066	-1.98501			-0.0138595	2.18728			-0.407256	1.78942
	-0.0616066	-1.98501			-0.0138595	2.18728			-0.407256	1.78942
	-0.0616066	-1.98501			-0.0138595	2.18728			-0.407256	1.78942
	-0.251135	-2.4092			0.596133	2.45671			-0.272297	2.80633
	-0.333108	-3.84507			0.665096	5.20896			-0.193887	5.56628
	-0.442091	-1.76627			0.418051	2.79754			0.181291	2.07108
	-0.442091	-1.76627			0.418051	2.79754			0.181291	2.07108
	-0.141478	-1.46405			0.551867	1.58292			0.0933089	0.918436
	0.83929	-2.45244			-1.25286	2.05819			-0.96117	1.41522
	-0.283664	-2.5474			0.596121	2.68772			0.062677	2.78587
	-0.283664	-2.5474			0.596121	2.68772			0.062677	2.78587
	-0.156265	-4.78454			0.644523	3.24513			-0.123302	3.25244
	-0.12715	-1.15285			0.0868656	1.73585			-0.259985	1.26226
	-1.21405	-1.15058			0.612206	2.48076			0.21578	1.80501
	-1.21405	-1.15058			0.612206	2.48076			0.21578	1.80501
	-0.241915	-2.41504			0.375819	2.77067			-0.166918	2.66498
	-0.073614	-2.00821			0.888955	1.93062			0.325577	0.453991
	0.279449	-3.83538			0.57352	3.49453			-0.191322	3.01073
	0.279449	-3.83538			0.57352	3.49453			-0.191322	3.01073
	0.279449	-3.83538			0.57352	3.49453			-0.191322	3.01073
	0.279449	-3.83538			0.57352	3.49453			-0.191322	3.01073
	0.279449	-3.83538			0.57352	3.49453			-0.191322	3.01073
	0.279449	-3.83538			0.57352	3.49453			-0.191322	3.01073
	-0.0996177	-1.73295			0.155007	3.69449			-0.0681708	3.02961
	-0.121931	-1.81453			0.427045	2.0268			-0.221913	2.2355
	-0.121931	-1.81453			0.427045	2.0268			-0.221913	2.2355
	-0.518279	-3.13316			0.567072	2.46616			-0.0815137	1.99585
	-0.518279	-3.13316			0.567072	2.46616			-0.0815137	1.99585
	0.215078	-1.69551			0.438142	2.09191			-0.114992	1.27731
	0.215078	-1.69551			0.438142	2.09191			-0.114992	1.27731
	-0.301675	-2.07152			0.380915	2.10213			0.0372206	0.870508
	-0.422653	-0.801747			0.585931	1.91149			-0.215292	1.79133
	-0.572402	-4.57035			0.895098	3.68095			0.505636	4.6975
	-0.572402	-4.57035			0.895098	3.68095			0.505636	4.6975
	0.287037	-1.33456			0.271856	2.1796			-0.311821	1.9054
	0.287037	-1.33456			0.271856	2.1796			-0.311821	1.9054
	-0.188662	-2.31743			0.463848	2.4419			-0.431923	2.4437
	-0.188662	-2.31743			0.463848	2.4419			-0.431923	2.4437
	-0.188662	-2.31743			0.463848	2.4419			-0.431923	2.4437
	1.17683	0.308108			-1.49145	0.268809			-0.390766	-1.00707
	-0.373328	-2.23278			0.490763	2.39687			0.07966	0.508592
	-0.373328	-2.23278			0.490763	2.39687			0.07966	0.508592
	-0.358383	-3.35568			0.615528	3.85122			-0.161581	2.63239
	-0.358383	-3.35568			0.615528	3.85122			-0.161581	2.63239
	-0.358383	-3.35568			0.615528	3.85122			-0.161581	2.63239
	-0.524072	-1.57475			0.749323	2.24088			0.389135	1.18464
	-0.0938346	-2.23821			0.417647	2.50078			-0.395356	2.55868
	-0.0938346	-2.23821			0.417647	2.50078			-0.395356	2.55868
	-0.0938346	-2.23821			0.417647	2.50078			-0.395356	2.55868
	-0.263342	-2.14582			0.474216	2.77592			-0.446218	2.05285
	-0.229776	-2.68128			0.590388	3.2688			-0.020895	2.67526
	-0.229776	-2.68128			0.590388	3.2688			-0.020895	2.67526
	-0.229776	-2.68128			0.590388	3.2688			-0.020895	2.67526
	-0.229776	-2.68128			0.590388	3.2688			-0.020895	2.67526
	-0.293043	-2.20732			0.871662	2.62755			0.440017	1.93908
	-0.293043	-2.20732			0.871662	2.62755			0.440017	1.93908
	-0.343257	-2.443			0.921644	2.68076			0.481903	1.93847
	-0.0240717	-2.25482			0.3406	2.81618			-0.312839	3.00724
	-0.0240717	-2.25482			0.3406	2.81618			-0.312839	3.00724
	-0.0240717	-2.25482			0.3406	2.81618			-0.312839	3.00724
	-0.0240717	-2.25482			0.3406	2.81618			-0.312839	3.00724
	-0.45243	-2.94056			0.531722	3.20126			0.0363128	1.45845
	-0.45243	-2.94056			0.531722	3.20126			0.0363128	1.45845
	0.249001	-1.72963			0.104869	2.72402			-0.604545	2.19499
	0.135489	-0.849595			0.186426	2.72579			0.0639148	1.23034
	-0.393369	-2.14861			0.627566	2.18766			-0.0720945	1.68114
	-0.124336	-1.85799			0.740988	0.575411			0.137937	0.64349
	0.0248131	-3.09625			0.805383	1.94633			0.238734	2.98006
	0.0248131	-3.09625			0.805383	1.94633			0.238734	2.98006
	0.01916	-3.11421			0.801266	1.98194			0.226538	2.94578
	-0.674333	-2.63228			0.625981	3.19938			0.136238	2.06738
	-0.674333	-2.63228			0.625981	3.19938			0.136238	2.06738
	-0.215028	-1.82831			0.324693	2.22309			-0.0409479	1.54339
	-0.215028	-1.82831			0.324693	2.22309			-0.0409479	1.54339
	0.166326	-1.69268			0.364328	2.16931			-0.0971106	1.8467
	-0.340881	-3.74266			0.583502	4.00132			-0.105382	3.23919
	-0.340881	-3.74266			0.583502	4.00132			-0.105382	3.23919
	0.253061	-1.15499			0.181463	1.86463			-0.346734	1.56535
	-0.179677	-0.970134			0.634861	2.3853			-0.105078	1.55651
	0.4008	-2.21117			0.118795	2.25954			-0.150483	2.88881
	0.4008	-2.21117			0.118795	2.25954			-0.150483	2.88881
	0.415338	-1.79087			0.591439	2.98692			0.28791	1.23256
	0.112732	-1.76099			0.536375	2.34407			0.140661	2.3606
	0.112732	-1.76099			0.536375	2.34407			0.140661	2.3606
	-0.0412528	-2.13333			0.473635	2.36678			0.104181	2.20834
	0.0476023	-1.64013			0.330916	2.4632			-0.285968	2.05543
	0.0476023	-1.64013			0.330916	2.4632			-0.285968	2.05543
	0.0476023	-1.64013			0.330916	2.4632			-0.285968	2.05543
	0.0582465	-4.02727			0.368961	4.14217			0.190861	2.24969
	-0.0597016	-2.69431			0.272332	3.41861			-0.314149	2.47392
	-0.152164	-2.73926			0.188412	2.59063			-0.182122	2.00337
	-0.248366	-2.20941			0.784342	1.74507			0.26612	2.71936
	-0.248366	-2.20941			0.784342	1.74507			0.26612	2.71936
	0.122427	-4.31807			0.168334	4.31816			-0.855967	3.11187
	0.353193	-1.40574			0.426625	3.06811			0.400703	1.18825
	0.353193	-1.40574			0.426625	3.06811			0.400703	1.18825
	-0.182612	-1.33606			0.752773	2.05895			0.345957	1.22252
	-0.201281	-1.31898			0.763296	2.1108			0.334202	1.26099
	-0.201281	-1.31898			0.763296	2.1108			0.334202	1.26099
	0.0684584	-2.10886			0.358718	2.47216			-0.0482773	2.44448
	-0.47808	-1.32236			0.688761	2.15175			-0.141169	1.87839
	-0.47808	-1.32236			0.688761	2.15175			-0.141169	1.87839
	0.436494	-1.99669			-0.0733229	2.07576			-0.381638	0.760747
	-0.697193	-3.33236			0.623076	3.3276			0.546803	2.98898
	-0.508123	-3.44934			0.875436	2.47887			0.822762	3.33643
	-0.350012	0.04867			-0.211592	0.752845			-0.932651	1.07338
	-0.275285	-3.0383			0.591967	2.65465			-0.0729781	1.84514
	-0.302486	-2.13665			0.574421	2.14495			-0.024678	1.89995
	0.0183324	-2.29731			-0.0547281	2.00819			-0.143302	1.48006
	-0.472179	-2.26039			0.65239	2.478			-0.312512	1.70119
	0.635895	2.29179			-1.49634	1.31828			-0.568143	1.71259
	0.635895	2.29179			-1.49634	1.31828			-0.568143	1.71259
	0.635895	2.29179			-1.49634	1.31828			-0.568143	1.71259
	-0.467841	-2.09755			0.366366	2.60097			0.100451	2.32239
	-0.0466969	-2.29414			0.240012	2.69374			-0.115554	1.65156
	-0.0466969	-2.29414			0.240012	2.69374			-0.115554	1.65156
	-0.0466969	-2.29414			0.240012	2.69374			-0.115554	1.65156
	-0.0466969	-2.29414			0.240012	2.69374			-0.115554	1.65156
	-0.407393	-2.70539			0.734259	2.86311			-0.148875	2.93064
	-0.265166	-2.4069			0.316057	2.77296			-0.3243	2.52152
	-0.16551	-1.65684			0.345126	2.14731			-0.46816	1.69766
	-0.291089	-2.88208			0.306172	2.60644			-0.0100648	1.52673
	-0.428344	-2.82666			0.0121965	2.69216			-1.05998	2.51227
	-0.379029	-2.68198			-0.00197044	2.60638			-1.06364	2.38498
	-0.262551	-2.59351			-0.0132821	2.37437			-1.35276	2.2381
	-0.0928442	-1.65996			0.531815	2.30083			-0.121394	1.76886
	-0.59256	-2.01579			0.767725	2.59044			0.537003	1.89109
	0.331429	-2.31319			0.372052	2.98037			-0.10133	2.20594
	0.331429	-2.31319			0.372052	2.98037			-0.10133	2.20594
	0.331429	-2.31319			0.372052	2.98037			-0.10133	2.20594
	0.203454	-1.91398			0.459706	2.45569			0.0902072	1.31323
	0.161465	-1.48545			0.419081	2.09814			0.180698	1.22707
	-0.224104	-0.0358465			-0.0650987	-0.0387254			-0.661092	-0.353051
	-0.919501	-2.5131			1.35183	2.52127			0.363189	1.44628
	0.416786	-2.22766			0.438101	2.48894			-0.274675	2.36174
	0.416786	-2.22766			0.438101	2.48894			-0.274675	2.36174
	-0.227115	-2.80175			0.32302	3.02303			-0.423464	2.85699
	-0.227115	-2.80175			0.32302	3.02303			-0.423464	2.85699
	-0.227115	-2.80175			0.32302	3.02303			-0.423464	2.85699
	-0.314309	-2.49111			0.636226	2.19147			-0.0314256	1.69033
	-0.314309	-2.49111			0.636226	2.19147			-0.0314256	1.69033
	-0.314309	-2.49111			0.636226	2.19147			-0.0314256	1.69033
	0.714173	-2.60398			0.290827	3.44764			-0.0997418	2.57102
	0.962188	-1.03306			0.733343	1.42365			-0.162163	0.188562
	0.0977998	-3.03754			-0.283134	2.71775			-0.362696	0.190726
	0.0977998	-3.03754			-0.283134	2.71775			-0.362696	0.190726
	0.465296	-0.506766			-0.648359	2.34147			0.139683	1.48154
	-0.235786	-2.45803			0.60352	2.04511			-0.0759754	2.1187
	-0.235786	-2.45803			0.60352	2.04511			-0.0759754	2.1187
	-0.235786	-2.45803			0.60352	2.04511			-0.0759754	2.1187
	-0.0358383	-2.87361			0.459717	3.14117			-0.180912	2.51613
	0.322025	0.333787			-0.0327818	-0.185789			-0.307397	-0.217916
	-0.317803	-1.87925			0.376117	2.58717			-0.131318	2.11402
	-0.317803	-1.87925			0.376117	2.58717			-0.131318	2.11402
	-0.317803	-1.87925			0.376117	2.58717			-0.131318	2.11402
	-0.112642	-2.48102			0.506417	3.41695			-0.382283	3.38274
	-0.223136	-2.05254			0.474332	2.19764			0.593939	1.52333
	0.0948316	-3.27209			0.44432	2.90421			-0.539636	2.84306
	0.189828	-2.57446			0.450277	4.68866			-0.276099	4.0198
	0.189828	-2.57446			0.450277	4.68866			-0.276099	4.0198
	-0.445682	-3.61855			0.529319	4.33992			0.378123	2.88103
	-0.114347	-1.96734			0.275126	3.00299			-0.188233	2.13366
	-0.55374	-2.98432			0.264611	2.42417			0.3199	2.85259
	-0.55374	-2.98432			0.264611	2.42417			0.3199	2.85259

[truncated: 1 more sheets: Supplementary Fig.8]
